# Supplementary material for: Crystal structures of two chiral piperidine derivatives: 1-[(1R)-2-hy­droxy-1-phenyl­eth­yl]piperidin-4-one and 8-[(1S)-1-phenyl­eth­yl]-1,4-dioxa-8-aza­spiro­[4.5]decane-7-thione
Source: Acta Crystallogr E Crystallogr Commun. 2015 Sep 26;71(Pt 10):1207–11. doi: 10.1107/S2056989015017119 (PMC4647425; doi:10.1107/S2056989015017119)
Supplement: Supplementary file 1 [file e-71-01207-sup1.cif]

##############################################################################
#                                                                            #
# This CIF contains the data in a paper accepted for publication in          #
# Acta Crystallographica Section E. It conforms to the requirements of       #
# Notes for Authors for Acta Crystallographica Section E, and has been       #
# peer reviewed under the auspices of the IUCr Commission on Journals.       #
#                                                                            #
# Full details of the Crystallographic Information File format               #
# are given in the paper "The Crystallographic Information File (CIF):       #
# a New Standard Archive File for Crystallography" by S. R. Hall, F. H.      #
# Allen and I. D. Brown [Acta Cryst. (1991), A47, 655-685].                  #
#                                                                            #
# The current version of the core CIF dictionary is obtainable from          #
# ftp://ftp.iucr.org/pub/cif_core.dic.                                       #
#                                                                            #
# Software is freely available for graphical display of the structure(s)     #
# in this CIF. For information consult the CIF software page                 #
# http://www.iucr.org/resources/cif/software.                                #
#                                                                            #
# This file may be used for bona fide research purposes within the           #
# scientific community so long as proper attribution is given to the journal # 
# article from which it was obtained.                                        #
#                                                                            #
##############################################################################
data_I
_audit_creation_method     'SHELXL-2014/7'
_database_code_CSD     ?
_chemical_name_systematic
;
1-[(1<i>R</i>)-2-Hydroxy-1-phenylethyl]piperidin-4-one
;
_chemical_name_common     ?
_chemical_formula_moiety     'C13 H17 N O2'
_chemical_formula_sum     'C13 H17 N O2'
_chemical_formula_iupac     'C13 H17 N O2'
_chemical_formula_weight     219.27
_chemical_melting_point     ?
_shelx_space_group_comment     ?
_space_group_crystal_system     monoclinic
_space_group_name_H-M_alt     'P 21'
_space_group_name_Hall     'P 2yb'
loop_
    _space_group_symop_operation_xyz
    'x, y, z'
    '-x, y+1/2, -z'
_cell_length_a     9.7590(11)
_cell_length_b     6.8952(10)
_cell_length_c     9.7980(14)
_cell_angle_alpha     90
_cell_angle_beta     114.348(9)
_cell_angle_gamma     90
_cell_volume     600.67(15)
_cell_formula_units_Z     2
_cell_measurement_reflns_used     53
_cell_measurement_theta_min     3.73
_cell_measurement_theta_max     11.13
_cell_measurement_temperature     296.0(10)
_exptl_crystal_description     plate
_exptl_crystal_colour     Pale_yellow
_exptl_crystal_size_max     0.60
_exptl_crystal_size_mid     0.17
_exptl_crystal_size_min     0.12
_exptl_crystal_density_diffrn     1.212
_exptl_crystal_density_meas     ?
_exptl_crystal_density_method     ?
_exptl_crystal_F_000     236
_exptl_absorpt_coefficient_mu     0.081
_exptl_absorpt_correction_type     none
_exptl_absorpt_process_details     ?
_shelx_estimated_absorpt_T_min     ?
_shelx_estimated_absorpt_T_max     ?
_exptl_absorpt_correction_T_min     ?
_exptl_absorpt_correction_T_max     ?
_diffrn_ambient_temperature     296.0(10)
_diffrn_radiation_type     MoK\a
_diffrn_radiation_wavelength     0.71073
_diffrn_radiation_monochromator     graphite
_diffrn_measurement_device_type     'Bruker P4'
_diffrn_measurement_method     '2\q/\w scans'
_diffrn_detector_area_resol_mean     ?
_diffrn_reflns_number     2700
_diffrn_reflns_av_R_equivalents     0.0209
_diffrn_reflns_theta_min     2.282
_diffrn_reflns_theta_max     24.996
_diffrn_reflns_theta_full     24.996
_diffrn_measured_fraction_theta_max     1.000
_diffrn_measured_fraction_theta_full     1.000
_diffrn_reflns_limit_h_min     -11
_diffrn_reflns_limit_h_max     4
_diffrn_reflns_limit_k_min     -1
_diffrn_reflns_limit_k_max     8
_diffrn_reflns_limit_l_min     -10
_diffrn_reflns_limit_l_max     11
_diffrn_standards_number     3
_diffrn_standards_interval_count     97
_diffrn_standards_interval_time     ?
_diffrn_standards_decay_%     0.5
loop_
    _diffrn_standard_refln_index_h
    _diffrn_standard_refln_index_k
    _diffrn_standard_refln_index_l
    1 1 1
    -2 0 1
    -1 1 2
_refine_special_details     ?
_reflns_number_total     1341
_reflns_number_gt     1050
_reflns_threshold_expression     'I > 2\s(I)'
_refine_ls_structure_factor_coef     Fsqd
_refine_ls_matrix_type     full
_refine_ls_R_factor_all     0.0534
_refine_ls_R_factor_gt     0.0355
_refine_ls_wR_factor_gt     0.0756
_refine_ls_wR_factor_ref     0.0832
_refine_ls_goodness_of_fit_ref     1.041
_refine_ls_restrained_S_all     1.040
_refine_ls_number_reflns     1341
_refine_ls_number_parameters     146
_refine_ls_number_restraints     1
_refine_ls_number_constraints     0
_refine_ls_hydrogen_treatment     constr
_refine_ls_weighting_scheme     calc
_refine_ls_weighting_details
              'w=1/[\s^2^(Fo^2^)+(0.0372P)^2^+0.0246P] where P=(Fo^2^+2Fc^2^)/3'
_atom_sites_solution_hydrogens     geom
_atom_sites_solution_primary     direct
_atom_sites_solution_secondary     difmap
_refine_ls_shift/su_max     0.000
_refine_ls_shift/su_mean     0.000
_refine_diff_density_max     0.105
_refine_diff_density_min     -0.114
_refine_ls_extinction_method
;
SHELXL2014 (Sheldrick, 2015)
;
_refine_ls_extinction_coef     0.040(6)
_refine_ls_extinction_expression
                                  'Fc^*^=kFc[1+0.001xFc^2^\l^3^/sin(2\q)]^-1/4^'
_refine_ls_abs_structure_details     'Assigned from the synthesis'
_refine_ls_abs_structure_Flack     .
loop_
    _atom_type_symbol
    _atom_type_description
    _atom_type_scat_dispersion_real
    _atom_type_scat_dispersion_imag
    _atom_type_scat_source
    'C' 'C' 0.0033 0.0016
                         'International Tables Vol C Tables 4.2.6.8 and 6.1.1.4'
    'H' 'H' 0.0000 0.0000
                         'International Tables Vol C Tables 4.2.6.8 and 6.1.1.4'
    'N' 'N' 0.0061 0.0033
                         'International Tables Vol C Tables 4.2.6.8 and 6.1.1.4'
    'O' 'O' 0.0106 0.0060
                         'International Tables Vol C Tables 4.2.6.8 and 6.1.1.4'
_computing_data_collection
;
XSCANS (Fait, 1996)
;
_computing_cell_refinement
;
XSCANS (Fait, 1996)
;
_computing_data_reduction
;
XSCANS (Fait, 1996)
;
_computing_structure_solution
;
SHELXS97 (Sheldrick, 2008)
;
_computing_structure_refinement
;
SHELXL2014 (Sheldrick, 2015)
;
_computing_molecular_graphics
;
SHELXTL (Sheldrick, 2008)
;
_computing_publication_material
;
SHELXL2014 (Sheldrick, 2015)
;
loop_
    _atom_site_type_symbol
    _atom_site_label
    _atom_site_fract_x
    _atom_site_fract_y
    _atom_site_fract_z
    _atom_site_U_iso_or_equiv
    _atom_site_adp_type
    _atom_site_calc_flag
    _atom_site_occupancy
    _atom_site_disorder_assembly
    _atom_site_disorder_group
    N N1 0.8276(2) 0.3211(3) 0.1078(2) 0.0427(5) Uani d 1 . .
    O O1 0.9225(3) 0.7423(5) 0.4197(3) 0.1214(11) Uani d 1 . .
    O O2 0.7952(2) -0.0767(3) 0.0760(3) 0.0797(7) Uani d 1 . .
    H H2 0.8389 0.0052 0.1543 0.120 Uiso d 1 . .
    C C2 0.9480(3) 0.4619(4) 0.1324(3) 0.0502(7) Uani d 1 . .
    H H2B 0.9068 0.5750 0.0700 0.060 Uiso calc 1 . .
    H H2C 1.0229 0.4047 0.1036 0.060 Uiso calc 1 . .
    C C3 1.0222(3) 0.5237(5) 0.2969(3) 0.0629(9) Uani d 1 . .
    H H3A 1.0773 0.4150 0.3575 0.075 Uiso calc 1 . .
    H H3B 1.0934 0.6273 0.3082 0.075 Uiso calc 1 . .
    C C4 0.9084(4) 0.5914(6) 0.3506(3) 0.0708(10) Uani d 1 . .
    C C5 0.7746(3) 0.4646(5) 0.3102(3) 0.0613(9) Uani d 1 . .
    H H5A 0.6983 0.5313 0.3318 0.074 Uiso calc 1 . .
    H H5B 0.8025 0.3476 0.3705 0.074 Uiso calc 1 . .
    C C6 0.7102(3) 0.4101(4) 0.1448(2) 0.0491(7) Uani d 1 . .
    H H6A 0.6277 0.3196 0.1226 0.059 Uiso calc 1 . .
    H H6B 0.6716 0.5252 0.0840 0.059 Uiso calc 1 . .
    C C7 0.7704(3) 0.2371(4) -0.0447(3) 0.0461(7) Uani d 1 . .
    H H7A 0.8596 0.2074 -0.0631 0.055 Uiso calc 1 . .
    C C8 0.6978(3) 0.0421(4) -0.0420(3) 0.0626(8) Uani d 1 . .
    H H8A 0.6054 0.0634 -0.0296 0.075 Uiso calc 1 . .
    H H8B 0.6726 -0.0237 -0.1368 0.075 Uiso calc 1 . .
    C C9 0.6741(3) 0.3692(4) -0.1714(2) 0.0460(7) Uani d 1 . .
    C C10 0.7397(3) 0.4820(5) -0.2455(3) 0.0570(8) Uani d 1 . .
    H H10A 0.8428 0.4733 -0.2180 0.068 Uiso calc 1 . .
    C C11 0.6544(4) 0.6079(6) -0.3602(3) 0.0737(9) Uani d 1 . .
    H H11A 0.7010 0.6837 -0.4072 0.088 Uiso calc 1 . .
    C C12 0.5013(4) 0.6203(6) -0.4042(3) 0.0786(10) Uani d 1 . .
    H H12A 0.4440 0.7028 -0.4819 0.094 Uiso calc 1 . .
    C C13 0.4338(4) 0.5101(5) -0.3326(3) 0.0684(9) Uani d 1 . .
    H H13A 0.3304 0.5181 -0.3620 0.082 Uiso calc 1 . .
    C C14 0.5188(3) 0.3872(4) -0.2169(3) 0.0541(7) Uani d 1 . .
    H H14A 0.4716 0.3151 -0.1684 0.065 Uiso calc 1 . .
loop_
    _atom_site_aniso_label
    _atom_site_aniso_U_11
    _atom_site_aniso_U_22
    _atom_site_aniso_U_33
    _atom_site_aniso_U_12
    _atom_site_aniso_U_13
    _atom_site_aniso_U_23
    N1 0.0361(11) 0.0413(12) 0.0519(12) 0.0012(11) 0.0192(9) 0.0002(11)
    O1 0.130(2) 0.119(2) 0.104(2) -0.022(2) 0.0365(16) -0.062(2)
    O2 0.0924(15) 0.0412(12) 0.1027(14) 0.0085(13) 0.0374(12) 0.0124(13)
    C2 0.0445(14) 0.0492(17) 0.0558(14) -0.0064(15) 0.0194(11) 0.0027(14)
    C3 0.0533(16) 0.068(2) 0.0566(15) -0.0138(18) 0.0114(13) 0.0026(17)
    C4 0.080(2) 0.077(3) 0.0418(14) 0.003(2) 0.0114(15) -0.0097(18)
    C5 0.0580(16) 0.080(2) 0.0481(14) 0.0064(19) 0.0243(13) -0.0025(17)
    C6 0.0442(13) 0.0563(18) 0.0487(13) 0.0012(16) 0.0210(11) -0.0009(15)
    C7 0.0480(14) 0.0403(14) 0.0555(15) 0.0030(14) 0.0270(12) -0.0042(14)
    C8 0.0660(19) 0.0403(16) 0.0795(19) -0.0022(16) 0.0281(16) -0.0061(16)
    C9 0.0559(15) 0.0404(17) 0.0435(13) -0.0022(15) 0.0222(12) -0.0068(14)
    C10 0.0677(17) 0.0555(18) 0.0520(15) -0.0106(17) 0.0287(14) -0.0061(16)
    C11 0.104(3) 0.061(2) 0.0584(17) -0.011(2) 0.0357(18) 0.0015(19)
    C12 0.101(3) 0.065(2) 0.0548(17) 0.008(2) 0.0177(19) 0.0020(19)
    C13 0.0633(18) 0.071(2) 0.0594(17) 0.0094(19) 0.0132(15) -0.0004(18)
    C14 0.0546(15) 0.0540(19) 0.0515(14) -0.0038(16) 0.0195(13) -0.0051(15)
_geom_special_details     ?
loop_
    _geom_bond_atom_site_label_1
    _geom_bond_atom_site_label_2
    _geom_bond_site_symmetry_2
    _geom_bond_distance
    _geom_bond_publ_flag
    N1 C2 . 1.466(3) ?
    N1 C6 . 1.469(3) ?
    N1 C7 . 1.481(3) ?
    O1 C4 . 1.217(4) ?
    O2 C8 . 1.416(3) ?
    O2 H2 . 0.9051 ?
    C2 C3 . 1.530(4) ?
    C2 H2B . 0.9700 ?
    C2 H2C . 0.9700 ?
    C3 C4 . 1.487(5) ?
    C3 H3A . 0.9700 ?
    C3 H3B . 0.9700 ?
    C4 C5 . 1.483(5) ?
    C5 C6 . 1.524(3) ?
    C5 H5A . 0.9700 ?
    C5 H5B . 0.9700 ?
    C6 H6A . 0.9700 ?
    C6 H6B . 0.9700 ?
    C7 C9 . 1.514(4) ?
    C7 C8 . 1.525(4) ?
    C7 H7A . 0.9800 ?
    C8 H8A . 0.9700 ?
    C8 H8B . 0.9700 ?
    C9 C10 . 1.387(4) ?
    C9 C14 . 1.398(3) ?
    C10 C11 . 1.392(5) ?
    C10 H10A . 0.9300 ?
    C11 C12 . 1.376(4) ?
    C11 H11A . 0.9300 ?
    C12 C13 . 1.373(5) ?
    C12 H12A . 0.9300 ?
    C13 C14 . 1.385(4) ?
    C13 H13A . 0.9300 ?
    C14 H14A . 0.9300 ?
loop_
    _geom_angle_atom_site_label_1
    _geom_angle_atom_site_label_2
    _geom_angle_atom_site_label_3
    _geom_angle_site_symmetry_1
    _geom_angle_site_symmetry_3
    _geom_angle
    _geom_angle_publ_flag
    C2 N1 C6 . . 109.7(2) ?
    C2 N1 C7 . . 111.57(19) ?
    C6 N1 C7 . . 113.85(17) ?
    C8 O2 H2 . . 104.7 ?
    N1 C2 C3 . . 110.9(2) ?
    N1 C2 H2B . . 109.5 ?
    C3 C2 H2B . . 109.5 ?
    N1 C2 H2C . . 109.5 ?
    C3 C2 H2C . . 109.5 ?
    H2B C2 H2C . . 108.0 ?
    C4 C3 C2 . . 111.2(2) ?
    C4 C3 H3A . . 109.4 ?
    C2 C3 H3A . . 109.4 ?
    C4 C3 H3B . . 109.4 ?
    C2 C3 H3B . . 109.4 ?
    H3A C3 H3B . . 108.0 ?
    O1 C4 C5 . . 122.6(3) ?
    O1 C4 C3 . . 122.3(4) ?
    C5 C4 C3 . . 115.1(3) ?
    C4 C5 C6 . . 111.1(2) ?
    C4 C5 H5A . . 109.4 ?
    C6 C5 H5A . . 109.4 ?
    C4 C5 H5B . . 109.4 ?
    C6 C5 H5B . . 109.4 ?
    H5A C5 H5B . . 108.0 ?
    N1 C6 C5 . . 110.09(19) ?
    N1 C6 H6A . . 109.6 ?
    C5 C6 H6A . . 109.6 ?
    N1 C6 H6B . . 109.6 ?
    C5 C6 H6B . . 109.6 ?
    H6A C6 H6B . . 108.2 ?
    N1 C7 C9 . . 116.1(2) ?
    N1 C7 C8 . . 108.1(2) ?
    C9 C7 C8 . . 114.2(2) ?
    N1 C7 H7A . . 105.9 ?
    C9 C7 H7A . . 105.9 ?
    C8 C7 H7A . . 105.9 ?
    O2 C8 C7 . . 111.4(2) ?
    O2 C8 H8A . . 109.4 ?
    C7 C8 H8A . . 109.4 ?
    O2 C8 H8B . . 109.4 ?
    C7 C8 H8B . . 109.4 ?
    H8A C8 H8B . . 108.0 ?
    C10 C9 C14 . . 117.2(2) ?
    C10 C9 C7 . . 120.1(2) ?
    C14 C9 C7 . . 122.7(2) ?
    C9 C10 C11 . . 121.4(3) ?
    C9 C10 H10A . . 119.3 ?
    C11 C10 H10A . . 119.3 ?
    C12 C11 C10 . . 120.2(3) ?
    C12 C11 H11A . . 119.9 ?
    C10 C11 H11A . . 119.9 ?
    C13 C12 C11 . . 119.5(3) ?
    C13 C12 H12A . . 120.2 ?
    C11 C12 H12A . . 120.2 ?
    C12 C13 C14 . . 120.4(3) ?
    C12 C13 H13A . . 119.8 ?
    C14 C13 H13A . . 119.8 ?
    C13 C14 C9 . . 121.4(3) ?
    C13 C14 H14A . . 119.3 ?
    C9 C14 H14A . . 119.3 ?
loop_
    _geom_torsion_atom_site_label_1
    _geom_torsion_atom_site_label_2
    _geom_torsion_atom_site_label_3
    _geom_torsion_atom_site_label_4
    _geom_torsion_site_symmetry_1
    _geom_torsion_site_symmetry_2
    _geom_torsion_site_symmetry_3
    _geom_torsion_site_symmetry_4
    _geom_torsion
    _geom_torsion_publ_flag
    C6 N1 C2 C3 . . . . 61.7(3) ?
    C7 N1 C2 C3 . . . . -171.2(2) ?
    N1 C2 C3 C4 . . . . -52.6(4) ?
    C2 C3 C4 O1 . . . . -131.9(3) ?
    C2 C3 C4 C5 . . . . 46.5(4) ?
    O1 C4 C5 C6 . . . . 130.5(3) ?
    C3 C4 C5 C6 . . . . -47.9(4) ?
    C2 N1 C6 C5 . . . . -62.8(3) ?
    C7 N1 C6 C5 . . . . 171.4(2) ?
    C4 C5 C6 N1 . . . . 55.1(4) ?
    C2 N1 C7 C9 . . . . -73.2(3) ?
    C6 N1 C7 C9 . . . . 51.5(3) ?
    C2 N1 C7 C8 . . . . 157.0(2) ?
    C6 N1 C7 C8 . . . . -78.3(3) ?
    N1 C7 C8 O2 . . . . -50.9(3) ?
    C9 C7 C8 O2 . . . . 178.2(2) ?
    N1 C7 C9 C10 . . . . 91.9(3) ?
    C8 C7 C9 C10 . . . . -141.3(2) ?
    N1 C7 C9 C14 . . . . -86.8(3) ?
    C8 C7 C9 C14 . . . . 40.1(3) ?
    C14 C9 C10 C11 . . . . 0.1(4) ?
    C7 C9 C10 C11 . . . . -178.6(3) ?
    C9 C10 C11 C12 . . . . -1.1(5) ?
    C10 C11 C12 C13 . . . . 1.0(5) ?
    C11 C12 C13 C14 . . . . 0.0(5) ?
    C12 C13 C14 C9 . . . . -1.0(5) ?
    C10 C9 C14 C13 . . . . 1.0(4) ?
    C7 C9 C14 C13 . . . . 179.6(3) ?
loop_
    _geom_hbond_atom_site_label_D
    _geom_hbond_atom_site_label_H
    _geom_hbond_atom_site_label_A
    _geom_hbond_site_symmetry_A
    _geom_hbond_distance_DH
    _geom_hbond_distance_HA
    _geom_hbond_distance_DA
    _geom_hbond_angle_DHA
    _geom_hbond_publ_flag
    O2 H2 N1 . 0.91 2.22 2.764(3) 118.2 no
    C2 H2B O2 1_565 0.97 2.65 3.460(4) 141.5 no
    C3 H3A O1 2_746 0.97 2.49 3.246(4) 135.0 y
_shelx_hkl_file
;
 -11  -1   2    4.46    2.88
 -11  -1   3    3.33    2.49
 -11  -1   4    9.91    3.11
 -11  -1   5   -2.03    2.43
 -11  -1   6   11.74    3.53
 -11  -1   7    0.00    2.50
 -11   0   7    3.18    2.44
 -11   0   6    8.48    4.01
 -11   0   5    1.65    2.33
 -11   0   4    0.11    2.80
 -11   0   3    1.83    3.20
 -11   0   2    1.29    2.43
 -11   1   2    3.50    3.07
 -11   1   3    6.80    3.20
 -11   1   4    6.41    3.26
 -11   1   5    0.94    2.97
 -11   1   6   15.42    3.70
 -11   1   7    0.60    2.59
 -11   2   6   -3.40    2.43
 -11   2   5    3.79    4.42
 -11   2   4   14.22    3.72
 -11   2   3    0.35    2.90
 -10   4   5   15.96    3.74
 -10   4   4    9.66    4.30
 -10   4   3    4.86    2.85
 -10   3   1   15.12    3.46
 -10   3   2    0.27    2.93
 -10   3   3    2.67    2.63
 -10   3   4   10.88    4.06
 -10   3   5   12.26    3.08
 -10   3   6   -0.65    2.16
 -10   3   7    1.36    2.64
 -10   2   8    2.84    2.49
 -10   2   7    3.20    2.87
 -10   2   6    2.34    3.10
 -10   2   5    9.03    3.12
 -10   2   4   10.93    2.84
 -10   2   3   -0.81    2.29
 -10   2   2   16.40    3.48
 -10   2   1    1.49    3.20
 -10   2   0   -2.13    2.29
 -10   1  -1    3.78    2.49
 -10   1   0   10.86    4.10
 -10   1   1    7.33    2.75
 -10   1   2    1.06    2.65
 -10   1   3    5.84    3.54
 -10   1   4    1.21    2.63
 -10   1   5    3.02    4.38
 -10   1   6   14.51    3.81
 -10   1   7    2.13    2.54
 -10   1   8    8.44    3.04
 -10   1   9   13.71    4.34
 -10   0   9    3.28    2.63
 -10   0   8   -0.78    2.66
 -10   0   7   -0.51    2.48
 -10   0   6    3.35    2.60
 -10   0   5   -2.23    1.95
 -10   0   4   -1.35    2.37
 -10   0   3   33.52    3.75
 -10   0   2   43.64    4.76
 -10   0   1    3.62    2.66
 -10   0   0    0.67    2.96
 -10   0  -1    1.35    4.03
 -10  -1  -1    2.99    3.00
 -10  -1   0   11.72    3.51
 -10  -1   1   -2.02    2.75
 -10  -1   2    4.90    2.59
 -10  -1   3    6.18    2.80
 -10  -1   4    3.13    2.16
 -10  -1   5    1.80    3.77
 -10  -1   6   12.53    4.13
 -10  -1   7    2.03    2.48
 -10  -1   8    9.61    3.73
 -10  -1   9    8.38    3.43
  -9  -1  -1    6.27    2.95
  -9  -1   0    3.34    2.45
  -9  -1   1   19.16    3.52
  -9  -1   2   70.19    4.52
  -9  -1   3   39.39    4.03
  -9  -1   4   12.00    3.93
  -9  -1   5   53.09    4.15
  -9  -1   6   -1.30    2.14
  -9  -1   7    6.55    2.86
  -9  -1   8   15.87    3.39
  -9  -1   9   -0.79    2.46
  -9  -1  10    1.88    3.05
  -9   0  10   -1.13    2.65
  -9   0   9    4.20    2.96
  -9   0   8  113.66    6.96
  -9   0   7   38.34    4.21
  -9   0   6   31.85    3.87
  -9   0   5    6.44    2.36
  -9   0   4   39.32    4.11
  -9   0   3   82.75    5.40
  -9   0   2   -0.33    2.28
  -9   0   1   14.51    3.02
  -9   0   0    0.45    2.30
  -9   0  -1   62.30    5.07
  -9   1  -1   13.75    4.19
  -9   1   0    6.90    2.95
  -9   1   1   20.28    3.49
  -9   1   2   68.97    4.62
  -9   1   3   27.85    3.77
  -9   1   4   18.70    3.39
  -9   1   5   54.55    4.39
  -9   1   6   -2.08    2.85
  -9   1   7   16.08    4.02
  -9   1   8   16.98    3.41
  -9   1   9    0.43    3.73
  -9   1  10    1.03    2.71
  -9   2   9   15.36    4.09
  -9   2   8   42.46    4.67
  -9   2   7    9.68    3.02
  -9   2   6    8.34    2.67
  -9   2   5   59.46    5.40
  -9   2   4    8.31    4.46
  -9   2   3    3.37    2.71
  -9   2   2   38.45    4.81
  -9   2   1    0.39    2.64
  -9   2   0    4.61    3.74
  -9   2  -1   24.39    4.67
  -9   3  -1    0.86    2.92
  -9   3   0    0.15    2.61
  -9   3   1   15.77    4.14
  -9   3   2   33.36    3.81
  -9   3   3    0.13    2.59
  -9   3   4   18.32    4.05
  -9   3   5   10.00    4.23
  -9   3   6   10.34    3.52
  -9   3   7    1.43    3.45
  -9   3   8    3.27    3.18
  -9   3   9    1.56    4.49
  -9   4   7    0.30    2.53
  -9   4   6    0.33    3.52
  -9   4   5   -0.85    2.49
  -9   4   4   -0.78    2.65
  -9   4   3    2.50    3.21
  -9   4   2   17.36    3.37
  -9   4   1    0.17    2.89
  -9   4   0   -2.61    2.45
  -9   5   2    8.30    3.43
  -9   5   3   -2.57    2.71
  -9   5   4    6.29    3.19
  -9   5   5   12.60    3.76
  -9   2  -2    2.77    3.43
  -9   1  -2   27.75    4.35
  -9   0  -2    7.04    2.40
  -9  -1  -2   29.20    4.36
  -8   5   0    2.31    3.10
  -8   5   1    3.30    3.25
  -8   5   2   11.88    4.07
  -8   5   3   -1.15    3.08
  -8   5   4    2.76    3.17
  -8   5   5    5.35    5.21
  -8   5   6    4.40    3.25
  -8   5   7    0.73    2.90
  -8   4   8    6.25    3.16
  -8   4   7   17.70    3.38
  -8   4   6    8.96    3.14
  -8   4   5    4.18    3.14
  -8   4   4   11.94    3.32
  -8   4   3   25.49    3.64
  -8   4   2   -1.93    2.80
  -8   4   1   36.00    4.75
  -8   4   0    6.96    2.98
  -8   4  -1   15.04    5.07
  -8   3  -1   22.46    3.67
  -8   3   0   18.71    4.01
  -8   3   1   14.64    3.32
  -8   3   2   42.47    4.24
  -8   3   3   43.74    4.06
  -8   3   4   10.53    2.98
  -8   3   5   10.75    2.68
  -8   3   6    9.99    4.31
  -8   3   7   12.87    3.45
  -8   3   8   14.25    3.42
  -8   3   9   22.23    4.22
  -8   2  10    2.01    4.32
  -8   2   9    1.22    2.52
  -8   2   8    4.06    3.13
  -8   2   7   18.23    4.08
  -8   2   6    9.38    3.24
  -8   2   5   58.97    4.63
  -8   2   4  276.45    8.30
  -8   2   3   10.43    1.93
  -8   2   2   66.59    4.55
  -8   2   1   61.06    5.28
  -8   2   0   16.30    3.16
  -8   2  -1   42.41    4.46
  -8   1  -1   30.77    3.77
  -8   1   0    8.69    3.08
  -8   1   1    6.61    1.74
  -8   1   2   11.47    1.83
  -8   1   3  107.29    3.75
  -8   1   4  100.43    3.74
  -8   1   5   25.95    2.43
  -8   1   6   18.81    3.13
  -8   1   7   81.31    5.12
  -8   1   8   47.30    4.49
  -8   1   9   15.57    3.93
  -8   1  10   29.82    4.76
  -8   0  11    3.18    3.09
  -8   0  10    0.71    2.69
  -8   0   9   34.53    4.18
  -8   0   8   -0.59    2.89
  -8   0   7    0.97    3.63
  -8   0   6   30.93    2.42
  -8   0   5  121.99    3.84
  -8   0   4  341.09    9.73
  -8   0   3    2.85    1.74
  -8   0   2  190.32    8.19
  -8   0   1   51.96    2.78
  -8   0   0   34.49    3.95
  -8   0  -1   12.01    3.13
  -8  -1  -1   29.26    3.87
  -8  -1   0   11.55    3.20
  -8  -1   1    8.40    1.79
  -8  -1   2   12.66    1.90
  -8  -1   3  110.36    3.83
  -8  -1   4   96.05    3.67
  -8  -1   5   30.93    2.42
  -8  -1   6   17.34    3.31
  -8  -1   7   87.24    5.20
  -8  -1   8   59.30    4.75
  -8  -1   9   22.89    3.74
  -8  -1  10   26.21    5.00
  -8  -1  -4    8.10    3.67
  -8  -1  -3    7.91    3.44
  -8  -1  -2   54.30    4.54
  -8   0  -2   30.71    3.66
  -8   0  -3   22.98    4.22
  -8   0  -4    4.46    4.21
  -8   1  -4   30.26    5.35
  -8   1  -3    1.56    4.24
  -8   1  -2   55.48    4.97
  -8   2  -2   13.63    3.41
  -8   2  -3    9.07    3.83
  -8   3  -3   10.64    3.73
  -8   3  -2    3.69    3.15
  -8   4  -2   -1.59    3.43
  -7  -1  -1   11.38    1.81
  -7  -1   0   38.54    2.63
  -7  -1   1   52.82    2.77
  -7  -1   2   80.42    3.30
  -7  -1   3   35.37    2.55
  -7  -1   4  122.01    4.87
  -7  -1   5   53.29    2.80
  -7  -1   6   48.63    2.80
  -7  -1   7    7.94    1.88
  -7  -1   8   29.96    4.20
  -7  -1   9    9.44    3.07
  -7  -1  10    9.33    3.56
  -7  -1  11   -2.21    2.61
  -7   0  11    1.92    2.69
  -7   0  10   19.37    3.90
  -7   0   9   17.87    4.45
  -7   0   8   20.14    3.96
  -7   0   7  160.92    6.74
  -7   0   6   67.33    3.12
  -7   0   5   49.09    2.79
  -7   0   4   -0.64    1.34
  -7   0   3  137.64    4.71
  -7   0   2  198.77    8.98
  -7   0   1   11.50    1.89
  -7   0   0   37.38    2.59
  -7   0  -1   -0.44    1.55
  -7   1  -1   10.85    1.88
  -7   1   0   33.66    2.52
  -7   1   1   49.27    2.83
  -7   1   2   79.62    3.31
  -7   1   3   32.38    2.58
  -7   1   4  126.79    3.97
  -7   1   5   54.70    3.62
  -7   1   6   46.46    2.72
  -7   1   7    6.69    1.71
  -7   1   8   23.43    3.30
  -7   1   9    9.49    3.19
  -7   1  10    7.08    2.94
  -7   1  11    1.80    3.01
  -7   2  10   21.37    4.10
  -7   2   9   31.85    4.33
  -7   2   8   38.14    4.59
  -7   2   7   80.49    4.88
  -7   2   6   24.18    2.38
  -7   2   5   30.56    2.42
  -7   2   4  288.97    9.61
  -7   2   3  102.99    3.73
  -7   2   2    0.45    1.44
  -7   2   1   19.98    2.18
  -7   2   0   19.00    3.09
  -7   2  -1    6.07    3.04
  -7   3  -1   10.87    3.07
  -7   3   0  130.27    6.52
  -7   3   1   84.81    3.39
  -7   3   2   38.27    2.60
  -7   3   3    9.79    1.95
  -7   3   4   11.23    2.75
  -7   3   5   36.11    2.57
  -7   3   6    7.37    3.22
  -7   3   7    6.58    3.06
  -7   3   8   11.04    3.66
  -7   3   9    1.49    2.78
  -7   3  10   14.62    3.69
  -7   4   9   15.23    3.85
  -7   4   8   -0.73    3.38
  -7   4   7   29.22    4.21
  -7   4   6   24.89    3.69
  -7   4   5   11.53    3.01
  -7   4   4   23.04    3.70
  -7   4   3   25.78    3.80
  -7   4   2   50.95    5.04
  -7   4   1   65.35    5.72
  -7   4   0   23.78    3.71
  -7   4  -1   -1.92    2.52
  -7   5  -1   36.31    4.65
  -7   5   0    6.67    3.39
  -7   5   1   21.33    4.32
  -7   5   2    8.02    2.77
  -7   5   3   19.25    3.75
  -7   5   4   13.41    3.31
  -7   5   5    1.10    3.68
  -7   5   6   16.65    3.31
  -7   5   7    3.71    3.90
  -7   5   8    1.94    2.87
  -7   6   6   -0.24    2.84
  -7   6   5    5.06    3.15
  -7   6   4   20.77    4.12
  -7   6   3    6.44    4.64
  -7   6   2   23.93    4.03
  -7   6   1   12.93    5.19
  -7   6   0   18.37    4.05
  -7   5  -2   23.38    5.08
  -7   4  -2   -1.07    2.46
  -7   4  -3   -3.15    3.62
  -7   3  -4    4.08    3.76
  -7   3  -3    0.76    2.63
  -7   3  -2   22.23    3.34
  -7   2  -2    8.12    2.83
  -7   2  -3   11.63    3.11
  -7   2  -4    6.05    3.44
  -7   2  -5    2.28    3.50
  -7   1  -5   -2.09    2.96
  -7   1  -4    4.42    3.03
  -7   1  -3  102.24    6.33
  -7   1  -2   45.83    4.30
  -7   0  -2   22.29    3.62
  -7   0  -3   14.31    3.84
  -7   0  -4    0.78    3.43
  -7   0  -5    3.94    3.23
  -7  -1  -5    1.86    3.09
  -7  -1  -4   14.85    3.55
  -7  -1  -3   83.18    5.32
  -7  -1  -2   44.18    4.37
  -6   7   2    2.76    3.92
  -6   7   3   13.60    4.83
  -6   6   7    0.06    3.23
  -6   6   6   -3.07    2.99
  -6   6   5    6.31    3.07
  -6   6   4   10.79    4.65
  -6   6   3   -0.43    3.28
  -6   6   2   10.47    3.31
  -6   6   1    8.05    3.11
  -6   6   0    4.33    4.00
  -6   6  -1   18.21    4.89
  -6   5  -1   19.31    3.82
  -6   5   0   29.96    4.69
  -6   5   1  129.89    6.28
  -6   5   2    2.75    2.80
  -6   5   3    8.97    3.43
  -6   5   4   31.86    3.99
  -6   5   5    5.93    3.79
  -6   5   6   55.72    5.01
  -6   5   7    9.89    4.60
  -6   5   8   14.39    3.37
  -6   4   9    5.70    3.08
  -6   4   8    1.81    2.84
  -6   4   7    3.44    2.86
  -6   4   6   23.22    3.69
  -6   4   5   19.87    3.28
  -6   4   4   11.84    1.92
  -6   4   3    2.85    1.49
  -6   4   2    5.89    1.86
  -6   4   1   38.23    2.53
  -6   4   0  159.43    7.17
  -6   4  -1   -3.99    2.70
  -6   3  -1   11.56    2.07
  -6   3   0   88.64    3.70
  -6   3   1  252.15    9.70
  -6   3   2  163.53    7.84
  -6   3   3   39.16    2.62
  -6   3   4   16.06    2.17
  -6   3   5   52.32    2.96
  -6   3   6   98.11    3.60
  -6   3   7   28.80    3.95
  -6   3   8    5.41    2.90
  -6   3   9   39.61    5.01
  -6   3  10    4.79    4.01
  -6   2  11    2.41    2.88
  -6   2  10    6.02    3.28
  -6   2   9   50.57    4.72
  -6   2   8   47.30    4.45
  -6   2   7    9.11    2.06
  -6   2   6   32.88    2.37
  -6   2   5    0.44    1.61
  -6   2   4   42.47    2.59
  -6   2   3   91.42    3.70
  -6   2   2    5.41    1.59
  -6   2   1   10.81    1.97
  -6   2   0   41.28    2.53
  -6   2  -1  119.87    3.90
  -6   1  -1   10.84    2.00
  -6   1   0    7.56    1.79
  -6   1   1   49.83    2.69
  -6   1   2   46.85    2.76
  -6   1   3  432.25   14.14
  -6   1   4   58.54    2.92
  -6   1   5   37.89    2.50
  -6   1   6   -0.74    1.51
  -6   1   7   28.08    2.39
  -6   1   8   -0.39    2.34
  -6   1   9   11.83    3.33
  -6   1  10    4.64    3.58
  -6   1  11    1.47    2.69
  -6   0  11    6.57    2.99
  -6   0  10   15.63    3.33
  -6   0   9    7.24    2.67
  -6   0   8   11.24    1.80
  -6   0   7    9.41    1.76
  -6   0   6    4.67    1.75
  -6   0   5   49.46    2.68
  -6   0   4   74.27    3.11
  -6   0   3  269.28   11.43
  -6   0   2  154.03    5.47
  -6   0   1   12.49    2.30
  -6   0   0   12.55    1.88
  -6   0  -1   83.88    3.28
  -6  -1  -1    9.65    2.32
  -6  -1   0    8.04    2.01
  -6  -1   1   56.97    2.96
  -6  -1   2   42.14    2.54
  -6  -1   3  407.40   13.93
  -6  -1   4   59.23    2.87
  -6  -1   5   36.87    2.38
  -6  -1   6   -1.10    1.47
  -6  -1   7   24.39    2.27
  -6  -1   8   -1.08    3.01
  -6  -1   9    9.48    3.11
  -6  -1  10    5.48    3.54
  -6  -1  11    2.17    3.35
  -6  -1  -6    8.56    3.57
  -6  -1  -5   17.42    3.95
  -6  -1  -4   37.48    4.09
  -6  -1  -3   50.38    4.80
  -6  -1  -2   18.20    2.25
  -6   0  -2   33.34    2.53
  -6   0  -3   28.91    2.26
  -6   0  -4    1.97    3.19
  -6   0  -5   12.60    3.16
  -6   0  -6   -2.45    2.87
  -6   1  -6   10.47    4.44
  -6   1  -5   18.21    3.53
  -6   1  -4   37.94    4.24
  -6   1  -3   50.68    4.69
  -6   1  -2   25.88    2.50
  -6   2  -2  100.52    4.29
  -6   2  -3   32.37    3.66
  -6   2  -4   18.07    4.72
  -6   2  -5   22.26    3.70
  -6   2  -6    4.38    4.17
  -6   3  -5   -3.05    2.71
  -6   3  -4   -2.28    2.28
  -6   3  -3   13.55    3.30
  -6   3  -2   33.56    4.00
  -6   4  -2   13.52    3.00
  -6   4  -3    6.36    3.28
  -6   4  -4    6.59    2.99
  -6   5  -3    5.10    3.23
  -6   5  -2    2.12    4.21
  -6   6  -2   27.72    4.87
  -5  -1  -1   36.90    3.03
  -5  -1   0    5.96    1.65
  -5  -1   1  119.22    4.06
  -5  -1   2  198.97    7.99
  -5  -1   3  683.62   19.57
  -5  -1   4   27.44    1.92
  -5  -1   5   14.94    1.84
  -5  -1   6   58.17    3.04
  -5  -1   7   17.86    1.94
  -5  -1   8   48.19    2.68
  -5  -1   9   17.13    3.41
  -5  -1  10    3.75    3.20
  -5  -1  11    3.89    3.12
  -5   0  11    5.62    3.32
  -5   0  10   36.24    4.36
  -5   0   9    1.15    2.73
  -5   0   8   41.66    2.52
  -5   0   7   97.51    3.53
  -5   0   6    1.01    1.98
  -5   0   5   16.37    2.32
  -5   0   4  122.95    4.84
  -5   0   3   13.46    1.89
  -5   0   2  249.49    8.58
  -5   0   1   10.95    1.64
  -5   0   0  107.98    4.53
  -5   0  -1  161.04    5.76
  -5   1  -1   37.55    2.48
  -5   1   0    7.12    2.04
  -5   1   1  109.35    4.17
  -5   1   2  195.03    7.40
  -5   1   3  753.95   22.90
  -5   1   4   24.91    2.12
  -5   1   5   14.37    1.87
  -5   1   6   57.18    2.86
  -5   1   7   17.00    2.28
  -5   1   8   41.72    2.62
  -5   1   9   17.23    3.21
  -5   1  10    9.53    3.09
  -5   1  11    3.15    4.34
  -5   2  11    6.05    3.30
  -5   2  10    1.22    3.89
  -5   2   9   10.24    2.78
  -5   2   8   79.77    5.73
  -5   2   7   98.48    3.63
  -5   2   6   18.36    2.12
  -5   2   5   59.67    2.99
  -5   2   4  111.13    4.44
  -5   2   3  350.30   13.89
  -5   2   2  234.27   11.58
  -5   2   1  269.17   11.86
  -5   2   0   54.73    2.80
  -5   2  -1   30.20    2.48
  -5   3  -1  127.20    4.02
  -5   3   0  142.69    4.66
  -5   3   1   39.24    2.57
  -5   3   2  168.46    6.09
  -5   3   3  402.10   13.21
  -5   3   4   14.06    2.04
  -5   3   5    2.35    1.42
  -5   3   6   81.26    3.59
  -5   3   7   77.25    3.28
  -5   3   8   22.24    4.57
  -5   3   9   21.00    3.82
  -5   3  10    5.99    3.22
  -5   4  10   15.83    4.94
  -5   4   9    0.41    3.02
  -5   4   8    3.66    4.10
  -5   4   7   14.61    3.72
  -5   4   6  166.95    6.35
  -5   4   5   26.02    2.40
  -5   4   4    1.47    1.66
  -5   4   3   10.04    1.75
  -5   4   2   36.10    3.33
  -5   4   1   -1.40    2.20
  -5   4   0   84.62    3.90
  -5   4  -1   23.58    2.32
  -5   5  -1   60.08    5.27
  -5   5   0   65.19    4.86
  -5   5   1    7.66    3.04
  -5   5   2   70.83    5.23
  -5   5   3   13.53    3.05
  -5   5   4   45.30    3.97
  -5   5   5    4.82    3.45
  -5   5   6   22.25    3.60
  -5   5   7    1.19    3.53
  -5   5   8    0.96    3.38
  -5   5   9    2.85    2.94
  -5   6   7    8.26    5.01
  -5   6   6    5.65    2.75
  -5   6   5   -1.78    3.49
  -5   6   4   19.63    3.74
  -5   6   3   11.91    3.50
  -5   6   2    8.77    3.47
  -5   6   1   13.94    3.34
  -5   6   0   13.09    3.50
  -5   6  -1   48.25    4.86
  -5   7  -1    4.76    3.48
  -5   7   0   -0.16    3.21
  -5   7   1    7.93    4.43
  -5   7   2    8.47    3.44
  -5   7   3   18.80    4.28
  -5   7   4   10.78    3.53
  -5   7   5    4.69    3.09
  -5   6  -2   12.96    3.34
  -5   6  -3   11.33    3.34
  -5   5  -4    7.15    2.95
  -5   5  -3   10.79    3.36
  -5   5  -2   16.95    4.11
  -5   4  -2   98.88    5.39
  -5   4  -3   56.32    5.07
  -5   4  -4   17.23    4.22
  -5   4  -5   -0.63    2.82
  -5   3  -6   30.57    5.27
  -5   3  -5   10.51    2.91
  -5   3  -4   50.93    4.13
  -5   3  -3   17.81    3.41
  -5   3  -2   39.85    2.69
  -5   2  -2  149.36    5.55
  -5   2  -3  120.68    4.14
  -5   2  -4   35.17    3.79
  -5   2  -5   58.24    5.20
  -5   2  -6   18.06    3.78
  -5   2  -7   14.04    3.80
  -5   1  -7    5.41    3.12
  -5   1  -6   -3.13    2.94
  -5   1  -5   13.01    3.73
  -5   1  -4   58.28    2.91
  -5   1  -3   30.65    2.62
  -5   1  -2    7.83    2.04
  -5   0  -2   13.67    2.49
  -5   0  -3  114.24    3.97
  -5   0  -4   -0.87    1.49
  -5   0  -5  381.06    9.85
  -5   0  -6    4.24    2.84
  -5   0  -7    7.85    3.44
  -5  -1  -7    4.85    3.40
  -5  -1  -6   -0.59    2.48
  -5  -1  -5    5.81    2.87
  -5  -1  -4   68.33    3.40
  -5  -1  -3   33.35    2.53
  -5  -1  -2   12.57    2.23
  -4   7  -1    2.09    3.74
  -4   7   0    1.69    4.09
  -4   7   1    0.51    4.47
  -4   7   2    9.80    4.79
  -4   7   3    8.12    3.03
  -4   7   4    4.40    3.78
  -4   7   5    2.65    3.07
  -4   6   7   -3.42    2.65
  -4   6   6    5.32    3.21
  -4   6   5   10.38    2.73
  -4   6   4    1.43    3.10
  -4   6   3    9.12    3.20
  -4   6   2    6.32    3.11
  -4   6   1    8.10    3.16
  -4   6   0    2.96    2.87
  -4   6  -1   92.02    5.76
  -4   5  -1   84.42    5.67
  -4   5   0   62.72    3.19
  -4   5   1   60.00    3.08
  -4   5   2   22.37    2.33
  -4   5   3    4.89    1.71
  -4   5   4   81.95    3.38
  -4   5   5  125.78    5.99
  -4   5   6   33.60    4.35
  -4   5   7    9.10    3.17
  -4   5   8    0.89    3.31
  -4   5   9    1.29    3.51
  -4   4  10   12.12    4.58
  -4   4   9    4.81    2.92
  -4   4   8    2.74    2.75
  -4   4   7   -1.26    3.42
  -4   4   6   17.15    2.26
  -4   4   5   25.88    2.34
  -4   4   4   67.33    3.31
  -4   4   3   28.42    2.50
  -4   4   2  162.45    5.95
  -4   4   1   12.86    2.03
  -4   4   0  131.67    4.76
  -4   4  -1   79.00    3.35
  -4   3  -1  170.86    5.81
  -4   3   0  261.09   11.44
  -4   3   1  424.79   14.91
  -4   3   2  218.45    7.55
  -4   3   3    9.40    1.75
  -4   3   4   37.46    2.60
  -4   3   5  119.34    4.83
  -4   3   6  142.12    5.09
  -4   3   7  105.87    3.69
  -4   3   8   43.26    4.73
  -4   3   9    8.36    3.53
  -4   3  10   11.82    3.53
  -4   2  11    2.90    3.69
  -4   2  10   34.03    4.71
  -4   2   9    2.25    2.60
  -4   2   8   12.55    1.87
  -4   2   7  215.12    8.48
  -4   2   6    7.84    2.56
  -4   2   5   20.94    2.11
  -4   2   4  250.71    8.26
  -4   2   3  146.52    5.97
  -4   2   2  901.82   22.66
  -4   2   1  111.39    4.17
  -4   2   0  358.02   14.87
  -4   2  -1   69.71    2.97
  -4   1  -1  125.32    4.13
  -4   1   0  617.49   19.78
  -4   1   1  118.84    4.38
  -4   1   2  518.87   18.22
  -4   1   3  255.11    9.56
  -4   1   4  158.29    5.02
  -4   1   5  269.90   12.66
  -4   1   6    9.31    2.27
  -4   1   7   81.33    3.42
  -4   1   8   80.01    3.32
  -4   1   9   47.62    4.75
  -4   1  10   54.80    4.96
  -4   1  11    5.86    3.72
  -4   0  11   41.57    5.52
  -4   0  10    7.08    3.08
  -4   0   9   52.85    5.11
  -4   0   8   41.60    2.72
  -4   0   7   89.28    3.40
  -4   0   6   78.85    3.17
  -4   0   5    7.01    1.57
  -4   0   4 1877.26   32.27
  -4   0   3   16.52    1.72
  -4   0   2   54.79    2.26
  -4   0   1  726.57   20.49
  -4   0   0  695.18   20.53
  -4   0  -1   28.11    2.11
  -4  -1  -1  113.64    4.55
  -4  -1   0  591.05   19.00
  -4  -1   1  116.72    3.86
  -4  -1   2  474.45   17.28
  -4  -1   3  208.76    7.59
  -4  -1   4  168.24    6.31
  -4  -1   5  276.90   11.93
  -4  -1   6    9.46    2.27
  -4  -1   7   84.50    3.32
  -4  -1   8   74.64    3.12
  -4  -1   9   45.41    3.98
  -4  -1  10   46.99    4.53
  -4  -1  11    6.86    3.72
  -4  -1  -8    3.28    3.76
  -4  -1  -7   28.63    4.08
  -4  -1  -6  110.98    6.16
  -4  -1  -5   47.83    2.56
  -4  -1  -4  249.15    9.89
  -4  -1  -3   67.20    3.59
  -4  -1  -2   17.58    1.90
  -4   0  -2  100.26    3.66
  -4   0  -3    0.97    1.60
  -4   0  -4   12.94    2.57
  -4   0  -5    2.22    1.37
  -4   0  -6    9.72    3.01
  -4   0  -7   -0.39    2.35
  -4   0  -8    0.24    2.36
  -4   1  -8   -1.55    3.17
  -4   1  -7   29.41    4.43
  -4   1  -6  131.90    6.61
  -4   1  -5   42.72    2.54
  -4   1  -4  270.91    9.61
  -4   1  -3   72.01    3.17
  -4   1  -2   16.99    1.91
  -4   2  -2  104.15    4.34
  -4   2  -3   13.30    1.96
  -4   2  -4   38.64    2.60
  -4   2  -5   88.45    5.31
  -4   2  -6   26.65    3.74
  -4   2  -7   18.99    3.41
  -4   3  -7    6.47    3.89
  -4   3  -6    5.83    2.87
  -4   3  -5    5.65    3.39
  -4   3  -4   72.10    3.07
  -4   3  -3  145.57    4.57
  -4   3  -2   36.92    2.52
  -4   4  -2   39.71    2.73
  -4   4  -3  122.01    5.97
  -4   4  -4   15.40    3.48
  -4   4  -5   13.53    3.21
  -4   4  -6   14.40    3.52
  -4   5  -5    3.81    2.52
  -4   5  -4    4.89    3.28
  -4   5  -3    2.19    2.97
  -4   5  -2    7.27    2.68
  -4   6  -2   10.38    3.38
  -4   6  -3    3.28    3.23
  -4   6  -4    2.27    3.55
  -4   7  -2   -1.25    3.69
  -3  -1  -1   29.68    1.90
  -3  -1   0  670.89   19.91
  -3  -1   1 1332.38   27.49
  -3  -1   2 2178.15   34.96
  -3  -1   3  231.74    8.65
  -3  -1   4  140.93    5.34
  -3  -1   5  281.90   13.41
  -3  -1   6   78.14    3.43
  -3  -1   7   42.27    2.57
  -3  -1   8   26.17    2.53
  -3  -1   9   32.01    3.52
  -3  -1  10   18.07    3.52
  -3  -1  11   10.51    3.08
  -3   0  11   27.44    4.24
  -3   0  10   60.86    5.05
  -3   0   9  191.98    7.51
  -3   0   8    3.15    1.58
  -3   0   7   95.86    3.47
  -3   0   6   75.13    3.00
  -3   0   5   21.94    1.90
  -3   0   4   10.55    1.67
  -3   0   3  271.03    9.59
  -3   0   2    2.91    1.04
  -3   0   1  227.87    8.27
  -3   0   0    1.37    1.07
  -3   0  -1   70.87    3.01
  -3   1  -1   31.68    1.88
  -3   1   0  708.11   20.61
  -3   1   1 1454.06   28.87
  -3   1   2 2156.94   35.00
  -3   1   3  214.53    7.24
  -3   1   4  138.10    5.73
  -3   1   5  301.63   12.63
  -3   1   6   86.45    3.55
  -3   1   7   45.67    2.72
  -3   1   8   23.86    2.34
  -3   1   9   34.71    4.20
  -3   1  10   16.09    4.81
  -3   1  11    8.62    4.12
  -3   2  11    3.90    4.03
  -3   2  10    0.35    2.42
  -3   2   9   71.30    4.90
  -3   2   8   76.47    3.11
  -3   2   7  279.75    9.64
  -3   2   6   80.82    3.40
  -3   2   5   76.87    3.21
  -3   2   4   13.13    1.71
  -3   2   3  222.37    8.30
  -3   2   2   -0.32    1.43
  -3   2   1  238.34    8.92
  -3   2   0  559.66   17.86
  -3   2  -1  432.39   16.63
  -3   3  -1    8.19    1.55
  -3   3   0  126.04    5.03
  -3   3   1  742.28   20.59
  -3   3   2 1142.59   25.01
  -3   3   3    2.35    1.55
  -3   3   4   -0.63    1.76
  -3   3   5   14.48    1.83
  -3   3   6  122.07    4.77
  -3   3   7   35.95    2.62
  -3   3   8  101.59    6.02
  -3   3   9   13.71    3.12
  -3   3  10    3.48    2.62
  -3   4  10   -0.36    2.58
  -3   4   9    3.79    2.77
  -3   4   8   15.36    3.30
  -3   4   7   31.56    3.73
  -3   4   6  163.28    7.54
  -3   4   5   50.61    2.91
  -3   4   4   19.68    2.12
  -3   4   3   61.00    3.08
  -3   4   2   19.05    2.44
  -3   4   1  143.95    5.15
  -3   4   0   21.20    2.07
  -3   4  -1  105.63    4.03
  -3   5  -1   34.74    2.53
  -3   5   0   67.73    3.19
  -3   5   1   17.68    2.15
  -3   5   2   51.86    3.04
  -3   5   3  134.46    4.44
  -3   5   4   60.03    3.21
  -3   5   5   50.63    4.96
  -3   5   6    2.87    3.30
  -3   5   7   86.09    5.54
  -3   5   8    8.76    3.01
  -3   5   9    2.05    4.41
  -3   6   7    1.14    3.20
  -3   6   6    0.70    3.22
  -3   6   5   14.87    3.99
  -3   6   4   50.51    4.89
  -3   6   3   17.14    3.73
  -3   6   2   21.26    3.80
  -3   6   1   15.56    3.34
  -3   6   0   22.73    3.79
  -3   6  -1    2.40    3.48
  -3   7  -1   18.06    3.78
  -3   7   0   21.11    4.34
  -3   7   1   25.94    4.23
  -3   7   2   14.54    4.23
  -3   7   3   16.87    4.29
  -3   7   4   89.20    6.79
  -3   7   5    6.90    3.23
  -3   7   6   -1.61    3.41
  -3   7  -3    2.12    3.03
  -3   7  -2   14.38    4.07
  -3   6  -2   13.35    3.15
  -3   6  -3   -1.23    3.51
  -3   6  -4    7.57    3.26
  -3   6  -5    0.50    3.33
  -3   5  -6    3.26    3.44
  -3   5  -5   11.58    3.74
  -3   5  -4   -3.63    2.28
  -3   5  -3   81.28    5.22
  -3   5  -2  178.21    6.64
  -3   4  -2   18.19    2.40
  -3   4  -3  147.48    7.48
  -3   4  -4  100.87    5.21
  -3   4  -5   12.90    4.62
  -3   4  -6   10.32    3.23
  -3   4  -7   -1.38    3.29
  -3   3  -8    3.89    3.36
  -3   3  -7   13.55    3.55
  -3   3  -6   15.91    3.59
  -3   3  -5   54.53    2.82
  -3   3  -4  126.26    4.41
  -3   3  -3  221.31   10.42
  -3   3  -2    5.34    1.92
  -3   2  -2   37.97    2.25
  -3   2  -3  260.60    7.57
  -3   2  -4   74.74    3.30
  -3   2  -5   86.91    3.34
  -3   2  -6    1.64    3.25
  -3   2  -7    8.31    3.64
  -3   2  -8    2.84    3.91
  -3   1  -8   10.93    3.01
  -3   1  -7   14.82    3.88
  -3   1  -6   20.38    3.33
  -3   1  -5   22.75    3.12
  -3   1  -4   60.54    2.94
  -3   1  -3  115.83    4.30
  -3   1  -2  106.77    4.16
  -3   0  -2  264.39    8.93
  -3   0  -3   65.58    2.77
  -3   0  -4    5.25    1.68
  -3   0  -5    3.83    2.16
  -3   0  -6  192.69    6.75
  -3   0  -7   24.26    3.75
  -3   0  -8    0.14    2.61
  -3   0  -9   -0.40    2.69
  -3  -1  -8    0.62    2.94
  -3  -1  -7    5.87    2.97
  -3  -1  -6   23.26    3.32
  -3  -1  -5   18.17    1.98
  -3  -1  -4   63.71    3.17
  -3  -1  -3  116.13    4.41
  -3  -1  -2  110.86    4.81
  -2   8   2   10.62    4.53
  -2   8   1    6.14    2.98
  -2   8   0    0.96    3.51
  -2   7  -1    1.84    3.50
  -2   7   0    7.75    3.04
  -2   7   1   11.95    3.12
  -2   7   2    7.88    3.58
  -2   7   3   35.27    4.40
  -2   7   4   35.90    4.29
  -2   7   5   12.21    3.75
  -2   7   6    0.55    2.65
  -2   6   7   20.96    4.18
  -2   6   6   36.76    4.08
  -2   6   5   48.64    5.19
  -2   6   4   48.90    4.21
  -2   6   3   17.00    3.84
  -2   6   2   72.82    5.68
  -2   6   1   33.58    4.25
  -2   6   0   13.68    3.26
  -2   6  -1   38.48    4.58
  -2   5  -1    5.74    1.72
  -2   5   0  140.78    4.56
  -2   5   1   38.98    2.66
  -2   5   2   39.49    2.74
  -2   5   3  130.58    4.44
  -2   5   4  259.55    8.43
  -2   5   5   36.93    4.06
  -2   5   6   62.98    5.27
  -2   5   7   16.54    4.78
  -2   5   8    9.86    3.73
  -2   5   9    9.24    3.22
  -2   4   9    9.54    3.85
  -2   4   8   18.78    4.20
  -2   4   7   78.00    5.08
  -2   4   6  131.48    4.14
  -2   4   5  122.95    4.27
  -2   4   4   31.78    2.42
  -2   4   3   40.98    2.83
  -2   4   2   37.39    2.76
  -2   4   1   61.70    3.09
  -2   4   0   58.87    2.85
  -2   4  -1   83.33    3.30
  -2   3  -1  412.01   15.61
  -2   3   0  253.99    8.85
  -2   3   1  673.49   20.40
  -2   3   2   19.92    1.94
  -2   3   3  271.34    9.19
  -2   3   4   76.03    3.14
  -2   3   5  177.37    6.43
  -2   3   6   53.10    2.83
  -2   3   7  122.89    4.02
  -2   3   8   11.15    4.07
  -2   3   9   -0.50    3.01
  -2   3  10    4.80    3.99
  -2   2  10   -0.41    2.76
  -2   2   9   48.95    4.44
  -2   2   8    1.79    1.43
  -2   2   7   21.14    2.18
  -2   2   6   31.73    2.41
  -2   2   5   76.94    3.15
  -2   2   4  487.20   17.09
  -2   2   3   20.83    1.71
  -2   2   2 1127.95   26.16
  -2   2   1   95.47    3.41
  -2   2   0  772.57   21.74
  -2   2  -1   21.45    1.88
  -2   1  -1  425.82   15.86
  -2   1   0  175.74    6.28
  -2   1   1    5.84    1.00
  -2   1   2  416.36   15.33
  -2   1   3  331.52   13.88
  -2   1   4   81.85    2.85
  -2   1   5   -0.11    1.25
  -2   1   6   33.05    2.49
  -2   1   7   32.50    2.37
  -2   1   8   81.43    3.35
  -2   1   9   70.43    4.96
  -2   1  10   19.27    3.40
  -2   1  11   10.41    3.63
  -2   0  11    5.17    2.70
  -2   0  10   28.63    4.05
  -2   0   9    7.63    2.99
  -2   0   8   12.64    1.93
  -2   0   7   55.60    2.80
  -2   0   6   18.91    2.60
  -2   0   5  271.47   12.73
  -2   0   4    1.21    1.26
  -2   0   3 1521.79   29.00
  -2   0   2  589.89   16.19
  -2   0   1 9715.31   58.03
  -2   0   0  575.34   15.63
  -2   0  -1  385.64   14.69
  -2  -1  -1  408.88   15.55
  -2  -1   0  176.57    6.02
  -2  -1   1    4.70    0.98
  -2  -1   2  404.30   14.70
  -2  -1   3  343.07   14.54
  -2  -1   4   85.44    2.98
  -2  -1   5    4.57    1.96
  -2  -1   6   31.04    2.81
  -2  -1   7   32.12    2.36
  -2  -1   8   79.81    3.25
  -2  -1   9   68.32    5.38
  -2  -1  10   22.75    3.78
  -2  -1  11    9.72    3.46
  -2  -1  -9    0.29    3.47
  -2  -1  -8    4.46    2.49
  -2  -1  -7   15.79    2.85
  -2  -1  -6   66.81    3.08
  -2  -1  -5  192.44    6.21
  -2  -1  -4   64.48    2.76
  -2  -1  -3  164.38    5.99
  -2  -1  -2   94.38    3.64
  -2   0  -2   25.22    1.71
  -2   0  -3  558.16   18.00
  -2   0  -4   21.81    2.60
  -2   0  -5   15.82    2.05
  -2   0  -6    6.66    1.80
  -2   0  -7   -1.12    2.28
  -2   0  -8    3.09    3.68
  -2   0  -9    2.50    3.80
  -2   1  -9    0.63    3.21
  -2   1  -8    5.20    2.65
  -2   1  -7   15.57    3.14
  -2   1  -6   68.68    3.67
  -2   1  -5  202.43    9.63
  -2   1  -4   66.65    2.77
  -2   1  -3  182.57    7.03
  -2   1  -2   90.78    3.49
  -2   2  -2  534.82   18.21
  -2   2  -3    9.07    1.70
  -2   2  -4   65.40    2.98
  -2   2  -5   57.31    2.96
  -2   2  -6   54.48    2.98
  -2   2  -7   25.02    3.78
  -2   2  -8    4.66    3.32
  -2   2  -9    7.50    4.79
  -2   3  -8   -1.02    2.80
  -2   3  -7   88.10    5.58
  -2   3  -6   48.28    3.91
  -2   3  -5    3.81    1.63
  -2   3  -4   12.04    2.47
  -2   3  -3  168.21    5.88
  -2   3  -2  169.36    6.55
  -2   4  -2   17.89    2.02
  -2   4  -3   80.75    3.31
  -2   4  -4  146.21    4.61
  -2   4  -5    6.03    4.18
  -2   4  -6    1.16    3.91
  -2   4  -7    2.20    2.75
  -2   4  -8    9.92    3.40
  -2   5  -7   10.76    3.57
  -2   5  -6    9.52    3.30
  -2   5  -5   23.73    3.70
  -2   5  -4   21.00    3.37
  -2   5  -3   72.41    3.13
  -2   5  -2  248.22    8.36
  -2   6  -2  100.42    5.58
  -2   6  -3   -3.47    2.97
  -2   6  -4    4.82    2.85
  -2   6  -5    3.67    3.05
  -2   6  -6    5.50    2.86
  -2   7  -4   -0.16    2.88
  -2   7  -3   10.81    3.66
  -2   7  -2    8.23    4.47
  -1  -1  -1 7423.78   54.26
  -1  -1   0 1920.88   24.27
  -1  -1   1 2962.63   30.97
  -1  -1   2 6436.43   52.23
  -1  -1   3 1519.97   28.84
  -1  -1   4   37.40    2.10
  -1  -1   5  273.02   12.28
  -1  -1   6   19.40    1.95
  -1  -1   7   40.75    2.72
  -1  -1   8   21.40    2.07
  -1  -1   9    4.24    2.74
  -1  -1  10   -0.71    2.51
  -1   0  10   11.16    3.16
  -1   0   9   25.61    3.63
  -1   0   8   33.81    2.50
  -1   0   7  145.93    4.88
  -1   0   6  297.72   11.88
  -1   0   5   -0.28    1.35
  -1   0   4  456.33   16.45
  -1   0   3  647.51   18.37
  -1   0   2   45.05    1.72
  -1   0   1  123.85    3.95
  -1   0   0  116.43    5.31
  -1   0  -1  517.46   13.94
  -1   1  -1 7221.44   54.32
  -1   1   0 1916.62   24.53
  -1   1   1 3013.16   31.03
  -1   1   2 6366.24   51.77
  -1   1   3 1481.58   28.54
  -1   1   4   37.53    2.16
  -1   1   5  274.05    9.22
  -1   1   6   22.19    2.13
  -1   1   7   42.93    2.71
  -1   1   8   16.50    1.99
  -1   1   9    6.61    2.59
  -1   1  10    2.24    2.73
  -1   2  10    0.19    2.27
  -1   2   9   12.78    3.05
  -1   2   8   14.24    3.31
  -1   2   7   66.53    3.03
  -1   2   6   39.42    2.61
  -1   2   5    5.52    1.57
  -1   2   4 1214.03   25.71
  -1   2   3  525.80   18.46
  -1   2   2  259.40    9.20
  -1   2   1  378.52   15.51
  -1   2   0   50.21    1.98
  -1   2  -1  356.78   14.81
  -1   3  -1   99.36    4.06
  -1   3   0  218.60    7.97
  -1   3   1  170.63    6.61
  -1   3   2  271.83   12.97
  -1   3   3  271.39   12.97
  -1   3   4  646.44   18.06
  -1   3   5  146.99    5.60
  -1   3   6   95.04    3.60
  -1   3   7   97.47    3.58
  -1   3   8    2.08    3.73
  -1   3   9    1.03    2.73
  -1   3  10    3.60    4.08
  -1   4   9    5.29    3.14
  -1   4   8   14.79    3.34
  -1   4   7   13.16    3.31
  -1   4   6    4.51    1.65
  -1   4   5  310.23   10.31
  -1   4   4   44.31    2.70
  -1   4   3   65.44    2.96
  -1   4   2   64.06    2.97
  -1   4   1   20.80    2.71
  -1   4   0  270.90   11.94
  -1   4  -1   45.69    2.58
  -1   5  -1   54.03    3.54
  -1   5   0    4.02    1.81
  -1   5   1   11.01    1.76
  -1   5   2   35.92    2.58
  -1   5   3   75.77    3.27
  -1   5   4  113.35    3.86
  -1   5   5   16.87    4.06
  -1   5   6  214.09    7.52
  -1   5   7    3.66    2.76
  -1   5   8    4.48    2.90
  -1   6   7   15.50    4.10
  -1   6   6    5.95    2.72
  -1   6   5   -3.76    2.44
  -1   6   4   19.61    3.46
  -1   6   3   75.07    4.89
  -1   6   2   60.35    4.37
  -1   6   1   16.91    1.95
  -1   6   0   17.96    2.00
  -1   6  -1  104.30    5.24
  -1   7  -1    2.09    3.21
  -1   7   0   52.50    4.73
  -1   7   1   45.12    5.55
  -1   7   2    4.50    2.67
  -1   7   3   82.46    5.80
  -1   7   4    2.74    3.93
  -1   7   5    4.26    4.05
  -1   8   2   17.65    4.54
  -1   8   1   15.15    4.39
  -1   8   0   16.68    4.15
  -1   8  -1   15.46    4.13
  -1   7  -5   -2.92    3.01
  -1   7  -4    1.21    2.87
  -1   7  -3    8.49    3.17
  -1   7  -2    2.19    3.11
  -1   6  -2   18.71    3.47
  -1   6  -3    2.84    2.79
  -1   6  -4   15.49    4.40
  -1   6  -5    0.34    3.58
  -1   6  -6   -1.86    3.37
  -1   5  -7    0.81    3.15
  -1   5  -6    5.63    2.64
  -1   5  -5   31.79    3.75
  -1   5  -4   41.08    4.23
  -1   5  -3   37.15    2.59
  -1   5  -2    4.18    1.80
  -1   4  -2  267.17   11.15
  -1   4  -3   79.10    3.19
  -1   4  -4   67.28    3.12
  -1   4  -5    1.90    1.55
  -1   4  -6   23.06    4.08
  -1   4  -7   50.53    4.81
  -1   4  -8    5.82    3.15
  -1   3  -9   -2.05    2.39
  -1   3  -8    2.32    3.06
  -1   3  -7   59.23    4.82
  -1   3  -6   11.45    1.99
  -1   3  -5   22.40    2.31
  -1   3  -4  147.79    5.07
  -1   3  -3  258.75   11.73
  -1   3  -2  619.06   18.71
  -1   2  -2 1007.81   24.37
  -1   2  -3  862.98   21.88
  -1   2  -4  207.26    7.02
  -1   2  -5  184.39    6.13
  -1   2  -6   72.06    3.24
  -1   2  -7   95.20    5.59
  -1   2  -8   13.04    3.42
  -1   2  -9    8.11    2.85
  -1   1 -10    0.82    3.34
  -1   1  -9    8.24    3.45
  -1   1  -8   37.83    4.27
  -1   1  -7    7.49    1.62
  -1   1  -6   57.97    2.87
  -1   1  -5  116.39    5.17
  -1   1  -4  144.66    5.84
  -1   1  -3  208.35    7.50
  -1   1  -2 1540.07   28.70
  -1   0  -2  172.79    6.03
  -1   0  -3  925.61   23.29
  -1   0  -4    3.11    1.35
  -1   0  -5 1051.62   21.55
  -1   0  -6  376.52   11.84
  -1   0  -7    0.71    1.45
  -1   0  -8   11.33    3.13
  -1   0  -9    2.28    3.11
  -1   0 -10    7.55    3.19
  -1  -1 -10   10.86    3.68
  -1  -1  -9    4.96    3.03
  -1  -1  -8   36.86    4.16
  -1  -1  -7    6.34    1.71
  -1  -1  -6   59.60    3.59
  -1  -1  -5  132.18    5.37
  -1  -1  -4  142.98    5.25
  -1  -1  -3  196.02    6.72
  -1  -1  -2 1541.14   28.89
   0   8   2   10.57    3.15
   0   8   1   12.67    3.58
   0   8   0    8.90    3.13
   0   8  -1   10.21    3.68
   0   7  -1   30.90    4.22
   0   7   0   -1.00    2.20
   0   7   1   19.29    4.82
   0   7   2   20.69    3.82
   0   7   3    1.59    2.42
   0   7   4    1.87    4.19
   0   7   5    2.96    3.04
   0   6   7    3.44    3.15
   0   6   6    5.21    3.42
   0   6   5   23.53    3.97
   0   6   4   47.21    4.74
   0   6   3    3.35    2.59
   0   6   2   39.14    3.99
   0   6   1   24.61    2.26
   0   6   0   21.33    2.17
   0   6  -1   34.29    2.33
   0   5  -1   56.98    2.97
   0   5   0    1.16    1.31
   0   5   1   61.80    3.02
   0   5   2   43.63    2.68
   0   5   3  182.33    8.06
   0   5   4   65.58    3.06
   0   5   5  135.60    6.03
   0   5   6   31.32    3.72
   0   5   7   10.74    3.28
   0   5   8    3.54    3.18
   0   4   9   -3.39    2.39
   0   4   8    5.32    2.51
   0   4   7   25.19    3.80
   0   4   6   12.90    3.65
   0   4   5   56.34    2.91
   0   4   4  105.39    4.06
   0   4   3  234.26   10.33
   0   4   2    3.30    1.55
   0   4   1   25.11    2.36
   0   4   0   24.67    2.02
   0   4  -1   26.33    2.05
   0   3  -1   56.82    2.34
   0   3   0   -1.29    1.12
   0   3   1   55.73    2.36
   0   3   2  328.24   14.46
   0   3   3  215.56    7.42
   0   3   4   82.52    3.88
   0   3   5   73.12    3.29
   0   3   6   34.17    2.57
   0   3   7   24.05    4.28
   0   3   8   73.74    5.08
   0   3   9    4.46    4.70
   0   2  10    2.92    3.86
   0   2   9    5.06    2.44
   0   2   8   -0.64    2.90
   0   2   7   12.33    2.01
   0   2   6   67.34    3.07
   0   2   5  229.86    7.69
   0   2   4   22.71    2.26
   0   2   3 1983.08   33.22
   0   2   2 1618.02   30.44
   0   2   1 2695.35   37.42
   0   2   0 3181.89   40.29
   0   2  -1 2646.51   36.81
   0   1  -1  115.92    4.53
   0   1   0   -0.85    0.61
   0   1   1  127.12    4.65
   0   1   2  239.29    8.11
   0   1   3  183.09    6.91
   0   1   4  494.32   17.16
   0   1   5  383.17   13.83
   0   1   6  492.80   14.34
   0   1   7  117.71    4.00
   0   1   8   19.06    3.19
   0   1   9    5.28    2.82
   0   1  10    2.47    2.91
   0   0  10    5.28    3.05
   0   0   9    4.11    3.01
   0   0   8    0.67    3.20
   0   0   7    2.17    1.70
   0   0   6    0.77    1.45
   0   0   5   46.79    2.62
   0   0   4 1511.42   28.81
   0   0   3  540.37   17.43
   0   0   2  291.74   11.68
   0   0   1  917.73   13.11
   0   0  -1  932.69   13.15
   0  -1  -1  118.33    4.28
   0  -1   0    0.70    0.59
   0  -1   1  118.98    3.77
   0  -1   2  272.06   11.94
   0  -1   3  186.68    7.39
   0  -1   4  481.85   17.02
   0  -1   5  395.58   14.25
   0  -1   6  489.01   14.52
   0  -1   7  129.20    4.06
   0  -1   8   27.42    3.34
   0  -1   9    1.99    2.88
   0  -1  10    9.06    2.69
   0  -1 -10   10.05    4.43
   0  -1  -9    3.10    2.53
   0  -1  -8   27.18    3.37
   0  -1  -7  133.35    4.43
   0  -1  -6  493.85   14.23
   0  -1  -5  403.90   14.81
   0  -1  -4  503.65   17.24
   0  -1  -3  176.90    6.37
   0  -1  -2  269.93   11.66
   0   0  -2  299.01    8.07
   0   0  -3  513.83   17.28
   0   0  -4 1576.33   29.43
   0   0  -5   41.05    2.61
   0   0  -6    2.39    1.42
   0   0  -7    3.56    1.88
   0   0  -8    0.17    2.38
   0   0  -9    1.64    2.06
   0   0 -10   10.21    2.92
   0   1 -10    8.42    3.53
   0   1  -9    3.40    2.40
   0   1  -8   20.06    3.20
   0   1  -7  129.16    4.64
   0   1  -6  462.55   14.43
   0   1  -5  399.72   14.71
   0   1  -4  508.26   17.61
   0   1  -3  189.29    6.49
   0   1  -2  260.22   11.38
   0   2  -2 1678.42   30.83
   0   2  -3 2029.96   33.60
   0   2  -4   23.67    2.02
   0   2  -5  236.78   10.81
   0   2  -6   68.90    3.17
   0   2  -7    9.79    1.69
   0   2  -8    3.55    2.13
   0   2  -9    5.71    2.63
   0   2 -10    7.17    2.86
   0   3  -9   11.51    3.39
   0   3  -8   95.72    6.15
   0   3  -7   17.57    3.79
   0   3  -6   31.25    2.68
   0   3  -5   62.35    3.03
   0   3  -4   96.11    4.61
   0   3  -3  194.36    7.71
   0   3  -2  362.31   14.95
   0   4  -2    9.01    1.56
   0   4  -3  230.81    9.97
   0   4  -4  106.24    4.01
   0   4  -5   55.77    2.81
   0   4  -6   15.57    2.98
   0   4  -7   28.53    3.62
   0   4  -8    3.55    3.22
   0   4  -9   -0.81    2.67
   0   5  -8    1.39    3.94
   0   5  -7    7.81    3.12
   0   5  -6   24.70    3.77
   0   5  -5  133.67    5.92
   0   5  -4   60.05    3.05
   0   5  -3  200.32    8.43
   0   5  -2   42.63    2.60
   0   6  -2   44.88    4.25
   0   6  -3    2.72    2.79
   0   6  -4   43.08    4.89
   0   6  -5   22.93    3.92
   0   6  -6    5.30    3.56
   0   6  -7    6.18    3.19
   0   7  -5    7.01    3.50
   0   7  -4    5.71    2.98
   0   7  -3    4.34    2.66
   0   7  -2   21.61    3.39
   0   8  -2    4.68    3.96
   1  -1  -1 2968.33   30.88
   1  -1   0 1954.81   24.59
   1  -1   1 7227.03   54.37
   1  -1   2 1523.30   28.64
   1  -1   3  195.67    7.45
   1  -1   4  150.30    5.89
   1  -1   5  114.21    4.20
   1  -1   6   57.94    2.92
   1  -1   7   10.61    2.02
   1  -1   8   35.78    5.08
   1  -1   9    2.24    2.44
   1  -1  10    6.56    3.57
   1   0  10    6.47    3.42
   1   0   9    4.80    2.71
   1   0   8   12.98    3.18
   1   0   7    2.92    1.44
   1   0   6  390.64   11.99
   1   0   5  985.04   21.06
   1   0   4    4.94    1.41
   1   0   3  953.60   23.24
   1   0   2  176.40    6.44
   1   0   1  516.10   13.54
   1   0   0  121.22    5.22
   1   0  -1  128.01    4.30
   1   1  -1 3085.13   31.26
   1   1   0 1923.93   24.23
   1   1   1 7341.55   54.59
   1   1   2 1521.33   28.79
   1   1   3  205.53    7.49
   1   1   4  144.40    5.18
   1   1   5  122.81    4.87
   1   1   6   50.41    2.86
   1   1   7    9.88    1.98
   1   1   8   34.06    4.99
   1   1   9    0.26    3.29
   1   1  10   11.69    3.55
   1   2   9    6.08    2.84
   1   2   8   18.32    3.31
   1   2   7   82.51    4.72
   1   2   6   68.98    3.16
   1   2   5  186.34    6.27
   1   2   4  192.54    7.29
   1   2   3  862.58   22.36
   1   2   2 1004.50   24.64
   1   2   1  371.30   14.83
   1   2   0   55.33    2.14
   1   2  -1  407.44   15.24
   1   3  -1  169.23    6.73
   1   3   0  220.02    7.97
   1   3   1  110.86    4.50
   1   3   2  632.04   19.24
   1   3   3  286.95   12.66
   1   3   4  155.34    6.09
   1   3   5   27.38    2.37
   1   3   6   16.22    2.51
   1   3   7   55.26    4.16
   1   3   8   -1.57    2.52
   1   3   9    0.52    2.94
   1   4   8    4.68    2.82
   1   4   7   47.28    4.19
   1   4   6   29.24    3.41
   1   4   5    4.38    1.88
   1   4   4   67.96    3.16
   1   4   3   72.06    3.09
   1   4   2  286.29   11.52
   1   4   1   44.13    2.69
   1   4   0  280.77   11.92
   1   4  -1   23.25    1.98
   1   5  -1   15.89    1.86
   1   5   0    5.03    1.72
   1   5   1   47.66    2.74
   1   5   2    5.72    1.82
   1   5   3   37.28    2.59
   1   5   4   35.52    3.97
   1   5   5   26.54    3.58
   1   5   6    2.77    2.84
   1   5   7    1.62    3.09
   1   6   6    2.12    2.76
   1   6   5    3.20    4.08
   1   6   4   23.19    3.30
   1   6   3   -0.85    3.49
   1   6   2   19.25    3.37
   1   6   1  101.93    5.82
   1   6   0   20.44    2.28
   1   6  -1   15.65    1.91
   1   7  -1   67.53    5.11
   1   7   0   51.22    5.07
   1   7   1    2.59    2.63
   1   7   2    2.50    3.60
   1   7   3   15.32    4.66
   1   7   4    2.45    3.16
   1   7   5    1.21    2.63
   1   8   1   15.99    3.64
   1   8   0   17.84    3.90
   1   8  -1   16.96    4.30
   1   8  -2   22.97    4.45
   1   7  -5   15.57    3.57
   1   7  -4    0.83    3.73
   1   7  -3   84.61    6.78
   1   7  -2   -0.20    2.70
   1   6  -2   73.94    4.86
   1   6  -3   83.89    5.54
   1   6  -4   18.18    3.68
   1   6  -5    1.62    3.71
   1   6  -6    0.09    3.05
   1   6  -7   16.87    3.92
   1   5  -8   -2.37    2.69
   1   5  -7    1.25    2.98
   1   5  -6  221.82    7.62
   1   5  -5   16.51    3.88
   1   5  -4  122.65    3.90
   1   5  -3   77.52    3.33
   1   5  -2   36.92    2.69
   1   4  -2   68.27    2.91
   1   4  -3   66.05    2.98
   1   4  -4   45.90    2.69
   1   4  -5  322.23   10.16
   1   4  -6    3.87    1.69
   1   4  -7    8.66    3.48
   1   4  -8   11.36    4.83
   1   4  -9    2.81    3.34
   1   3 -10    3.65    3.84
   1   3  -9    3.67    2.45
   1   3  -8    5.58    4.44
   1   3  -7  100.40    3.57
   1   3  -6   97.82    3.82
   1   3  -5  157.43    5.55
   1   3  -4  666.48   17.73
   1   3  -3  252.93   11.96
   1   3  -2  291.76   13.51
   1   2  -2  267.90    9.63
   1   2  -3  586.83   18.99
   1   2  -4 1255.82   26.00
   1   2  -5    6.72    1.60
   1   2  -6   43.77    2.63
   1   2  -7   69.43    3.11
   1   2  -8   14.67    3.00
   1   2  -9    9.56    3.01
   1   2 -10   -0.67    2.60
   1   1 -10   -0.85    2.68
   1   1  -9    6.66    2.62
   1   1  -8   19.87    1.95
   1   1  -7   39.78    2.85
   1   1  -6   20.55    2.10
   1   1  -5  260.15   12.28
   1   1  -4   34.60    2.10
   1   1  -3 1468.03   28.54
   1   1  -2 6579.26   52.90
   1   0  -2   48.33    1.59
   1   0  -3  640.24   18.99
   1   0  -4  497.73   17.74
   1   0  -5    0.61    1.13
   1   0  -6  280.62   11.58
   1   0  -7  140.83    4.48
   1   0  -8   31.50    2.48
   1   0  -9   24.18    3.36
   1   0 -10    9.94    3.01
   1  -1 -10   -0.39    2.45
   1  -1  -9    2.61    2.40
   1  -1  -8   15.51    1.85
   1  -1  -7   42.22    2.64
   1  -1  -6   18.43    1.99
   1  -1  -5  265.42   12.24
   1  -1  -4   38.03    2.03
   1  -1  -3 1437.89   27.70
   1  -1  -2 6431.50   52.16
   2   8   0    4.87    3.23
   2   8  -1    0.82    3.12
   2   7  -1    2.55    3.07
   2   7   0   12.57    3.54
   2   7   1   -3.90    1.83
   2   7   2    6.98    3.11
   2   7   3    9.00    4.15
   2   7   4   -1.49    2.19
   2   6   6    4.33    2.93
   2   6   5    5.20    3.25
   2   6   4    7.20    2.86
   2   6   3    3.20    2.56
   2   6   2  107.18    5.87
   2   6   1   30.26    3.75
   2   6   0    9.12    2.58
   2   6  -1   40.48    4.10
   2   5  -1   41.97    2.51
   2   5   0  138.29    5.06
   2   5   1    5.42    1.58
   2   5   2  211.65    7.83
   2   5   3   78.50    3.15
   2   5   4   15.33    3.68
   2   5   5   10.56    4.12
   2   5   6   11.61    3.09
   2   5   7   11.73    5.24
   2   4   8    5.78    3.77
   2   4   7    3.43    2.62
   2   4   6    9.27    3.50
   2   4   5   14.93    3.18
   2   4   4  147.93    4.49
   2   4   3   88.52    3.56
   2   4   2   20.04    2.04
   2   4   1   76.79    3.13
   2   4   0   54.45    2.64
   2   4  -1   69.71    3.29
   2   3  -1  672.76   19.62
   2   3   0  258.52    8.52
   2   3   1  402.73   15.22
   2   3   2  170.80    6.79
   2   3   3  167.74    6.31
   2   3   4    6.28    1.82
   2   3   5    4.45    1.84
   2   3   6   41.17    3.68
   2   3   7   83.01    5.60
   2   3   8    3.17    2.86
   2   2   9   10.65    3.17
   2   2   8   -0.89    2.65
   2   2   7   25.75    4.16
   2   2   6   51.16    2.78
   2   2   5   56.11    3.08
   2   2   4   64.72    2.98
   2   2   3   26.14    2.03
   2   2   2  531.28   17.87
   2   2   1   23.25    1.77
   2   2   0  863.83   22.21
   2   2  -1  101.12    4.46
   2   1  -1    4.02    1.01
   2   1   0  172.32    6.30
   2   1   1  428.44   16.03
   2   1   2   86.56    4.00
   2   1   3  178.88    6.47
   2   1   4   61.29    2.77
   2   1   5  204.61    9.29
   2   1   6   66.84    3.30
   2   1   7   10.12    3.72
   2   1   8    0.63    2.92
   2   1   9    3.94    3.27
   2   0   9    9.97    3.27
   2   0   8    0.72    2.70
   2   0   7   -0.63    2.92
   2   0   6   12.08    1.83
   2   0   5   17.58    2.51
   2   0   4   26.23    2.05
   2   0   3  529.94   17.51
   2   0   2   25.76    1.72
   2   0   1  404.89   15.75
   2   0   0  599.79   16.12
   2   0  -1 9905.75   58.25
   2  -1  -1    5.03    0.92
   2  -1   0  184.63    6.38
   2  -1   1  433.19   15.52
   2  -1   2  104.16    4.44
   2  -1   3  167.44    6.91
   2  -1   4   62.79    2.86
   2  -1   5  195.15    6.10
   2  -1   6   62.52    2.96
   2  -1   7   10.10    2.85
   2  -1   8   -1.55    2.55
   2  -1   9    2.07    2.69
   2  -1 -10   18.32    3.70
   2  -1  -9   64.32    4.43
   2  -1  -8   78.73    3.20
   2  -1  -7   33.65    2.40
   2  -1  -6   36.55    2.25
   2  -1  -5   -1.47    2.20
   2  -1  -4   80.06    2.67
   2  -1  -3  350.70   14.34
   2  -1  -2  408.29   14.62
   2   0  -2  636.07   17.07
   2   0  -3 1567.41   29.32
   2   0  -4   -1.34    1.13
   2   0  -5  265.97   12.73
   2   0  -6   19.92    1.89
   2   0  -7   51.95    2.75
 -11  -1   2    4.09    4.42
 -11  -1   3    2.96    3.46
 -11  -1   4    8.63    4.44
 -11  -1   5    3.78    4.07
 -11  -1   6    4.99    4.11
 -11  -1   7   -0.67    2.77
 -11   1   2    8.20    3.38
 -11   1   3    3.91    2.77
 -11   1   4    8.12    2.97
 -11   1   5    1.85    3.28
 -11   1   6    9.47    3.47
 -11   1   7    2.64    3.05
 -10   4   5    9.38    3.40
 -10   4   4    2.75    3.40
 -10   4   3   11.44    3.67
 -10   2   8   -0.89    2.74
 -10   2   7    6.55    3.16
 -10   2   6    4.40    3.95
 -10   2   5   12.15    3.54
 -10   2   4    4.29    4.01
 -10   2   3    0.72    2.53
 -10   2   2   16.09    3.45
 -10   2   1    3.55    3.73
 -10   2   0   -1.60    2.26
 -10   0   9    1.36    2.98
 -10   0   8    1.67    3.15
 -10   0   7    0.68    2.63
 -10   0   6    1.18    2.20
 -10   0   5    2.07    2.25
 -10   0   4    2.82    2.59
 -10   0   3   43.38    4.60
 -10   0   2   44.25    4.63
 -10   0   1    6.68    2.92
 -10   0   0    1.21    2.76
 -10   0  -1   -0.08    2.29
  -9  -1  -1    4.88    2.78
  -9  -1   0    3.71    2.32
  -9  -1   1   22.62    3.40
  -9  -1   2   55.27    5.58
  -9  -1   3   28.20    4.15
  -9  -1   4   11.48    3.51
  -9  -1   5   54.83    4.43
  -9  -1   6   -0.40    2.53
  -9  -1   7   10.73    3.47
  -9  -1   8   11.72    3.40
  -9  -1   9    3.50    2.40
  -9  -1  10   -0.68    1.72
  -9   1  -1    3.95    3.48
  -9   1   0    3.75    2.79
  -9   1   1   17.12    3.73
  -9   1   2   62.12    4.39
  -9   1   3   27.39    4.18
  -9   1   4   22.16    3.44
  -9   1   5   55.68    5.12
  -9   1   6   -0.81    3.14
  -9   1   7   11.47    3.65
  -9   1   8   12.83    3.54
  -9   1   9    0.70    3.55
  -9   1  10    2.49    2.37
  -9   3  -1   -1.19    2.81
  -9   3   0    5.45    3.03
  -9   3   1   13.04    5.34
  -9   3   2   30.77    4.49
  -9   3   3    4.16    2.56
  -9   3   4   13.19    3.59
  -9   3   5    5.88    3.37
  -9   3   6    4.73    4.76
  -9   3   7    3.57    2.82
  -9   3   8    1.15    2.92
  -9   3   9    2.94    2.66
  -9   5   2    8.11    3.22
  -9   5   3    1.85    2.85
  -9   5   4    8.66    3.43
  -9   5   5    5.72    3.46
  -9   1  -2   33.30    4.47
  -9  -1  -2   34.65    4.10
  -8   4   8   -0.59    3.63
  -8   4   7   11.24    4.08
  -8   4   6   11.10    3.14
  -8   4   5    4.25    3.04
  -8   4   4   10.27    2.90
  -8   4   3   27.47    3.84
  -8   4   2    0.59    3.50
  -8   4   1   34.73    4.48
  -8   4   0   -0.37    2.89
  -8   4  -1    2.27    4.01
  -8   2  10    8.00    3.84
  -8   2   9   -2.12    2.47
  -8   2   8    6.44    3.46
  -8   2   7    8.34    4.77
  -8   2   6    8.69    3.05
  -8   2   5   47.51    5.53
  -8   2   4  251.43    7.60
  -8   2   3    9.41    1.85
  -8   2   2   51.86    4.14
  -8   2   1   55.41    4.50
  -8   2   0   20.31    3.76
  -8   2  -1   29.09    3.87
  -8   0  11    3.01    3.47
  -8   0  10    5.21    2.62
  -8   0   9   27.28    4.18
  -8   0   8    2.15    2.21
  -8   0   7    1.63    2.46
  -8   0   6   32.95    2.36
  -8   0   5  116.40    3.80
  -8   0   4  341.90    9.69
  -8   0   3    0.26    1.54
  -8   0   2  218.61    7.90
  -8   0   1   52.02    2.66
  -8   0   0   31.73    3.55
  -8   0  -1   10.73    2.88
  -8   0  -2   35.55    3.88
  -8   0  -3   21.66    3.68
  -8   0  -4   -0.20    3.26
  -8   2  -2   14.21    3.13
  -8   2  -3    2.85    2.88
  -8   4  -2    2.35    3.61
  -7  -1  -1    8.51    1.73
  -7  -1   0   34.84    2.75
  -7  -1   1   51.99    2.74
  -7  -1   2   82.52    3.31
  -7  -1   3   34.76    2.57
  -7  -1   4  130.26    4.25
  -7  -1   5   59.39    2.89
  -7  -1   6   45.94    2.65
  -7  -1   7    1.91    1.73
  -7  -1   8   21.57    3.21
  -7  -1   9   11.01    3.27
  -7  -1  10    4.38    3.25
  -7  -1  11    2.91    3.78
  -7   1  -1   11.34    1.80
  -7   1   0   33.60    2.61
  -7   1   1   45.99    2.78
  -7   1   2   81.90    3.39
  -7   1   3   35.04    2.46
  -7   1   4  117.87    3.87
  -7   1   5   44.80    3.79
  -7   1   6   43.10    2.69
  -7   1   7    7.07    1.67
  -7   1   8   27.62    3.76
  -7   1   9   11.41    3.25
  -7   1  10   10.28    3.64
  -7   1  11   -0.81    3.12
  -7   3  -1   10.97    3.00
  -7   3   0  110.94    5.52
  -7   3   1   88.31    3.34
  -7   3   2   40.60    2.64
  -7   3   3   12.25    1.97
  -7   3   4   10.28    1.90
  -7   3   5   39.57    2.50
  -7   3   6   11.72    3.16
  -7   3   7    4.71    3.18
  -7   3   8   20.30    3.55
  -7   3   9    2.05    4.09
  -7   3  10   16.89    5.36
  -7   5  -1   26.65    4.82
  -7   5   0    2.69    4.10
  -7   5   1   20.47    3.49
  -7   5   2    3.15    2.90
  -7   5   3   24.38    4.84
  -7   5   4    8.97    4.65
  -7   5   5    7.25    4.70
  -7   5   6   12.73    3.75
  -7   5   7   -1.73    3.01
  -7   5   8    1.12    3.18
  -7   5  -2   29.16    4.21
  -7   3  -4    2.65    3.13
  -7   3  -3    1.50    2.65
  -7   3  -2   23.20    3.61
  -7   1  -5    0.91    2.85
  -7   1  -4    9.01    3.28
  -7   1  -3   95.45    5.47
  -7   1  -2   43.94    3.92
  -7  -1  -5    2.03    3.05
  -7  -1  -4    7.68    3.29
  -7  -1  -3   99.83    5.35
  -7  -1  -2   42.54    4.39
  -6   6   7    1.78    2.99
  -6   6   6    7.89    3.33
  -6   6   5   -2.03    3.19
  -6   6   4   16.28    3.42
  -6   6   3    3.55    3.35
  -6   6   2   16.67    3.46
  -6   6   1    7.31    3.59
  -6   6   0   13.28    3.63
  -6   6  -1    8.07    3.12
  -6   4   9    4.96    3.63
  -6   4   8    4.28    2.86
  -6   4   7    9.99    2.87
  -6   4   6   21.49    4.30
  -6   4   5   22.83    4.00
  -6   4   4   11.86    1.83
  -6   4   3    1.93    1.49
  -6   4   2    6.92    1.83
  -6   4   1   40.80    2.84
  -6   4   0  169.71    6.49
  -6   4  -1   -2.56    2.86
  -6   2  11    1.00    3.79
  -6   2  10   -2.95    2.69
  -6   2   9   53.67    5.31
  -6   2   8   51.46    4.62
  -6   2   7    7.20    2.56
  -6   2   6   29.71    2.38
  -6   2   5    4.69    2.08
  -6   2   4   35.93    2.53
  -6   2   3   94.58    3.67
  -6   2   2    1.60    2.00
  -6   2   1    6.75    2.16
  -6   2   0   36.03    2.56
  -6   2  -1  118.98    4.18
  -6   0  11    3.26    3.80
  -6   0  10   14.51    3.39
  -6   0   9    3.29    2.43
  -6   0   8   14.26    1.95
  -6   0   7    5.25    1.74
  -6   0   6    2.61    1.61
  -6   0   5   44.60    2.62
  -6   0   4   74.12    3.25
  -6   0   3  274.11   12.19
  -6   0   2  157.52    5.72
  -6   0   1   10.28    1.97
  -6   0   0   13.22    2.49
  -6   0  -1   74.96    3.20
  -6   0  -2   31.15    3.31
  -6   0  -3   25.96    2.29
  -6   0  -4    1.39    2.67
  -6   0  -5   18.58    3.54
  -6   0  -6    3.19    2.95
  -6   2  -2   98.63    3.87
  -6   2  -3   26.87    4.18
  -6   2  -4   17.06    3.78
  -6   2  -5   23.24    4.04
  -6   2  -6    8.80    3.57
  -6   4  -2   11.96    3.20
  -6   4  -3    4.60    3.35
  -6   4  -4    3.87    4.39
  -6   6  -2   22.48    4.51
  -5  -1  -1   35.30    2.36
  -5  -1   0    5.54    1.57
  -5  -1   1  118.15    4.30
  -5  -1   2  193.87    7.02
  -5  -1   3  699.56   20.27
  -5  -1   4   24.44    2.15
  -5  -1   5   10.53    1.71
  -5  -1   6   59.52    2.75
  -5  -1   7   20.25    2.10
  -5  -1   8   51.30    2.70
  -5  -1   9   19.23    4.50
  -5  -1  10    4.04    3.44
  -5  -1  11   -0.47    3.36
  -5   1  -1   39.33    2.56
  -5   1   0    4.43    1.52
  -5   1   1  121.10    5.09
  -5   1   2  209.28    8.02
  -5   1   3  673.01   25.41
  -5   1   4   19.04    2.15
  -5   1   5   13.32    1.84
  -5   1   6   57.66    2.84
  -5   1   7   22.14    2.19
  -5   1   8   46.08    2.70
  -5   1   9   16.06    3.00
  -5   1  10   13.82    2.79
  -5   1  11    0.30    3.43
  -5   3  -1  120.42    4.12
  -5   3   0  146.47    5.32
  -5   3   1   39.88    2.51
  -5   3   2  173.60    6.40
  -5   3   3  435.63   13.63
  -5   3   4   20.45    2.09
  -5   3   5    0.07    1.43
  -5   3   6   76.68    3.33
  -5   3   7   72.02    3.20
  -5   3   8   19.90    3.45
  -5   3   9   29.18    3.95
  -5   3  10    3.21    2.80
  -5   5  -1   60.92    4.85
  -5   5   0   72.86    4.95
  -5   5   1    3.48    3.31
  -5   5   2   82.61    5.56
  -5   5   3    9.27    2.77
  -5   5   4   46.19    4.81
  -5   5   5    8.96    3.35
  -5   5   6   25.98    3.66
  -5   5   7    3.74    3.48
  -5   5   8    0.45    2.94
  -5   5   9    3.32    3.05
  -5   7  -1    3.49    4.03
  -5   7   0    1.03    2.83
  -5   7   1   19.21    3.45
  -5   7   2    6.69    3.52
  -5   7   3   23.06    5.45
  -5   7   4   14.74    5.44
  -5   7   5   -1.23    2.75
  -5   5  -4   14.22    3.28
  -5   5  -3   20.89    4.29
  -5   5  -2   18.76    3.91
  -5   3  -6   19.07    3.87
  -5   3  -5    6.61    3.25
  -5   3  -4   39.73    4.21
  -5   3  -3   14.01    2.92
  -5   3  -2   38.61    2.65
  -5   1  -7    8.85    3.33
  -5   1  -6   -1.03    2.46
  -5   1  -5    6.91    3.58
  -5   1  -4   62.06    2.92
  -5   1  -3   35.08    2.57
  -5   1  -2   12.68    1.82
  -5  -1  -7    6.63    3.07
  -5  -1  -6    0.79    2.99
  -5  -1  -5    6.83    2.82
  -5  -1  -4   63.89    2.97
  -5  -1  -3   35.26    2.80
  -5  -1  -2    7.57    1.74
  -4   6   7   -4.38    2.57
  -4   6   6    5.32    2.81
  -4   6   5    8.85    2.74
  -4   6   4    5.44    2.92
  -4   6   3   10.65    3.36
  -4   6   2   12.64    2.92
  -4   6   1    4.35    2.56
  -4   6   0    9.14    2.88
  -4   6  -1   94.77    6.27
  -4   4  10   10.05    4.91
  -4   4   9    4.90    3.17
  -4   4   8    6.01    2.86
  -4   4   7   -0.22    2.74
  -4   4   6   15.03    1.98
  -4   4   5   23.26    2.38
  -4   4   4   69.75    3.27
  -4   4   3   25.00    2.75
  -4   4   2  161.83    5.75
  -4   4   1    7.84    1.84
  -4   4   0  146.12    5.02
  -4   4  -1   79.21    3.39
  -4   2  11    4.32    3.78
  -4   2  10   32.22    4.64
  -4   2   9    3.13    2.91
  -4   2   8   12.14    2.22
  -4   2   7  220.17    9.29
  -4   2   6    6.50    1.84
  -4   2   5   22.05    2.30
  -4   2   4  266.40   11.75
  -4   2   3  148.15    5.20
  -4   2   2  933.91   22.82
  -4   2   1  107.21    4.20
  -4   2   0  376.34   14.73
  -4   2  -1   68.23    2.90
  -4   0  11   44.20    4.61
  -4   0  10    0.16    3.41
  -4   0   9   42.43    4.20
  -4   0   8   46.53    2.71
  -4   0   7   96.67    3.62
  -4   0   6   73.81    3.13
  -4   0   5    8.57    1.59
  -4   0   4 1896.65   32.62
  -4   0   3   14.12    1.67
  -4   0   2   50.88    2.25
  -4   0   1  741.47   20.23
  -4   0   0  712.08   19.44
  -4   0  -1   24.11    2.43
  -4   0  -2  112.76    4.08
  -4   0  -3    1.26    1.61
  -4   0  -4   10.90    2.11
  -4   0  -5    1.31    1.24
  -4   0  -6    3.74    2.54
  -4   0  -7    0.98    2.46
  -4   0  -8   -2.18    2.95
  -4   2  -2  106.35    4.48
  -4   2  -3   19.18    2.81
  -4   2  -4   43.53    2.69
  -4   2  -5   85.78    6.03
  -4   2  -6   20.56    4.41
  -4   2  -7    7.35    5.23
  -4   4  -2   39.80    2.66
  -4   4  -3  123.50    6.02
  -4   4  -4   14.96    3.45
  -4   4  -5    9.38    4.06
  -4   4  -6   14.13    3.65
  -4   6  -2   10.24    3.42
  -4   6  -3    0.86    3.78
  -4   6  -4    2.11    3.03
  -3  -1  -1   32.10    1.94
  -3  -1   0  677.08   19.75
  -3  -1   1 1433.23   27.82
  -3  -1   2 2181.21   34.94
  -3  -1   3  233.26    7.99
  -3  -1   4  156.25    6.26
  -3  -1   5  284.03   13.13
  -3  -1   6   87.28    3.54
  -3  -1   7   44.56    2.71
  -3  -1   8   26.33    2.26
  -3  -1   9   29.03    3.71
  -3  -1  10   12.97    3.22
  -3  -1  11    7.96    3.29
  -3   1  -1   29.90    1.97
  -3   1   0  688.63   20.12
  -3   1   1 1418.89   28.55
  -3   1   2 2284.12   36.11
  -3   1   3  234.89    8.45
  -3   1   4  159.67    6.15
  -3   1   5  288.27   13.11
  -3   1   6   84.20    3.88
  -3   1   7   43.26    3.34
  -3   1   8   25.67    2.23
  -3   1   9   31.33    3.60
  -3   1  10    7.84    3.94
  -3   1  11   13.37    3.91
  -3   3  -1    7.77    1.56
  -3   3   0  123.24    5.14
  -3   3   1  755.70   20.17
  -3   3   2 1171.13   24.93
  -3   3   3    6.05    1.58
  -3   3   4    1.14    1.52
  -3   3   5   19.37    2.14
  -3   3   6  110.57    3.83
  -3   3   7   39.64    2.71
  -3   3   8   95.11    5.90
  -3   3   9   15.17    3.29
  -3   3  10   10.06    3.14
  -3   5  -1   35.08    2.98
  -3   5   0   71.04    3.30
  -3   5   1   18.42    2.20
  -3   5   2   54.18    3.10
  -3   5   3  138.12    7.29
  -3   5   4   59.82    3.38
  -3   5   5   49.44    4.18
  -3   5   6    0.63    3.37
  -3   5   7   83.08    5.45
  -3   5   8    3.91    2.84
  -3   5   9    4.07    2.85
  -3   7  -1   14.73    4.26
  -3   7   0   26.81    4.03
  -3   7   1   26.57    3.91
  -3   7   2   18.45    4.13
  -3   7   3   15.77    3.92
  -3   7   4   71.33    5.66
  -3   7   5    7.11    3.42
  -3   7   6    3.87    3.45
  -3   7  -3    0.39    3.77
  -3   7  -2   12.21    3.84
  -3   5  -6    8.13    3.58
  -3   5  -5   18.05    4.50
  -3   5  -4    2.09    2.92
  -3   5  -3   93.99    5.09
  -3   5  -2  183.74    7.18
  -3   3  -8    3.45    3.05
  -3   3  -7    6.93    3.28
  -3   3  -6   22.70    3.43
  -3   3  -5   51.70    2.97
  -3   3  -4  121.63    4.08
  -3   3  -3  226.22   10.30
  -3   3  -2    6.47    1.71
  -3   1  -8    2.44    3.88
  -3   1  -7   10.13    3.23
  -3   1  -6   24.69    3.16
  -3   1  -5   18.50    2.10
  -3   1  -4   62.94    2.96
  -3   1  -3  124.97    4.23
  -3   1  -2  116.80    4.19
  -3  -1  -8    0.31    2.43
  -3  -1  -7   11.51    3.09
  -3  -1  -6   18.48    3.25
  -3  -1  -5   23.85    2.07
  -3  -1  -4   58.35    2.78
  -3  -1  -3  109.04    3.97
  -3  -1  -2  121.58    4.97
  -2   8   2    7.58    3.72
  -2   8   1    0.92    3.45
  -2   8   0    5.21    4.14
  -2   6   7   23.12    4.33
  -2   6   6   41.82    4.74
  -2   6   5   47.31    5.13
  -2   6   4   46.56    4.92
  -2   6   3   15.35    3.30
  -2   6   2   82.62    4.91
  -2   6   1   31.84    3.80
  -2   6   0    8.89    2.89
  -2   6  -1   33.21    3.91
  -2   4   9   15.06    4.02
  -2   4   8   13.84    3.60
  -2   4   7   68.41    5.52
  -2   4   6  133.71    4.43
  -2   4   5  130.38    4.71
  -2   4   4   29.82    2.39
  -2   4   3   37.84    2.58
  -2   4   2   39.53    2.44
  -2   4   1   67.66    3.05
  -2   4   0   58.47    2.80
  -2   4  -1   78.80    3.45
  -2   2  10    2.40    2.56
  -2   2   9   64.26    5.15
  -2   2   8    0.10    1.53
  -2   2   7   18.99    2.32
  -2   2   6   32.33    2.30
  -2   2   5   79.44    3.50
  -2   2   4  505.93   17.16
  -2   2   3   17.01    1.89
  -2   2   2 1174.07   26.07
  -2   2   1  106.84    4.11
  -2   2   0  831.18   22.11
  -2   2  -1   24.88    1.85
  -2   0  11    4.03    2.73
  -2   0  10   22.34    4.88
  -2   0   9    5.49    3.04
  -2   0   8    6.32    1.90
  -2   0   7   55.67    2.89
  -2   0   6   17.32    2.02
  -2   0   5  287.24   13.58
  -2   0   4    1.74    1.23
  -2   0   3 1568.63   29.40
  -2   0   2  616.53   17.12
  -2   0   1 9851.77   59.33
  -2   0   0  624.30   16.20
  -2   0  -1  448.58   16.14
  -2   0  -2   24.36    1.74
  -2   0  -3  576.15   18.22
  -2   0  -4   26.38    2.06
  -2   0  -5   16.00    2.04
  -2   0  -6    7.37    1.79
  -2   0  -7    3.68    2.28
  -2   0  -8   -0.16    2.70
  -2   0  -9    6.63    3.11
  -2   2  -2  526.05   17.80
  -2   2  -3    7.73    2.19
  -2   2  -4   64.58    2.95
  -2   2  -5   54.81    2.94
  -2   2  -6   56.60    2.88
  -2   2  -7   26.18    4.22
  -2   2  -8    0.73    3.02
  -2   2  -9    0.94    4.51
  -2   4  -2   21.10    2.75
  -2   4  -3   87.45    3.49
  -2   4  -4  142.83    4.45
  -2   4  -5   13.01    2.90
  -2   4  -6   11.96    3.17
  -2   4  -7    5.83    2.86
  -2   4  -8   14.26    5.05
  -2   6  -2  117.62    5.75
  -2   6  -3    8.05    3.11
  -2   6  -4    5.87    3.33
  -2   6  -5    2.08    3.79
  -2   6  -6    3.12    3.74
  -1  -1  -1 7340.43   54.57
  -1  -1   0 1940.29   25.08
  -1  -1   1 3091.39   31.84
  -1  -1   2 6601.92   53.10
  -1  -1   3 1488.43   29.15
  -1  -1   4   36.82    2.09
  -1  -1   5  278.65   12.67
  -1  -1   6   22.18    2.09
  -1  -1   7   38.29    2.60
  -1  -1   8   16.28    1.95
  -1  -1   9    3.05    2.69
  -1  -1  10    3.94    3.06
  -1   1  -1 7345.55   54.44
  -1   1   0 1956.22   24.85
  -1   1   1 3041.36   31.79
  -1   1   2 6498.83   53.22
  -1   1   3 1489.41   28.80
  -1   1   4   35.65    2.12
  -1   1   5  258.40   11.92
  -1   1   6   20.78    2.04
  -1   1   7   44.06    2.68
  -1   1   8   18.13    1.99
  -1   1   9    6.33    2.84
  -1   1  10   -0.38    3.06
  -1   3  -1  107.49    4.60
  -1   3   0  210.62    8.13
  -1   3   1  171.69    7.23
  -1   3   2  276.44   13.09
  -1   3   3  263.29    8.68
  -1   3   4  637.97   18.50
  -1   3   5  155.37    5.39
  -1   3   6   95.38    3.68
  -1   3   7   92.80    3.48
  -1   3   8    2.28    2.18
  -1   3   9    2.03    2.80
  -1   3  10    3.66    4.07
  -1   5  -1   50.24    2.92
  -1   5   0    7.37    2.17
  -1   5   1   13.44    2.30
  -1   5   2   31.94    2.43
  -1   5   3   73.62    3.28
  -1   5   4  114.20    4.04
  -1   5   5   14.07    3.08
  -1   5   6  217.26    8.10
  -1   5   7    4.99    3.01
  -1   5   8    0.68    2.63
  -1   7  -1    5.47    2.64
  -1   7   0   58.71    4.85
  -1   7   1   56.70    5.56
  -1   7   2    5.54    3.06
  -1   7   3   99.00    6.72
  -1   7   4    3.56    2.87
  -1   7   5   13.22    3.61
  -1   7  -5   -1.12    3.02
  -1   7  -4   -0.19    3.83
  -1   7  -3    2.94    3.09
  -1   7  -2    4.08    2.77
  -1   5  -7    0.66    3.09
  -1   5  -6    2.81    3.49
  -1   5  -5   30.69    3.93
  -1   5  -4   36.41    4.49
  -1   5  -3   35.13    2.60
  -1   5  -2    6.11    1.66
  -1   3  -9    6.50    3.03
  -1   3  -8   -1.77    3.01
  -1   3  -7   61.87    4.55
  -1   3  -6   15.29    2.00
  -1   3  -5   25.04    2.29
  -1   3  -4  148.49    4.93
  -1   3  -3  267.91   12.91
  -1   3  -2  593.40   18.53
  -1   1 -10   13.00    3.96
  -1   1  -9   -2.04    2.74
  -1   1  -8   37.60    3.84
  -1   1  -7    6.82    1.71
  -1   1  -6   63.23    3.03
  -1   1  -5  121.76    4.13
  -1   1  -4  155.11    6.39
  -1   1  -3  190.92    7.01
  -1   1  -2 1545.86   29.79
  -1  -1 -10    6.13    3.83
  -1  -1  -9    2.76    3.30
  -1  -1  -8   49.57    3.93
  -1  -1  -7    7.33    1.87
  -1  -1  -6   56.60    2.96
  -1  -1  -5  118.84    4.29
  -1  -1  -4  146.85    5.78
  -1  -1  -3  195.71    7.30
  -1  -1  -2 1506.37   28.85
   0   8   2   12.41    3.77
   0   8   1   14.18    3.83
   0   8   0    4.16    3.41
   0   8  -1    8.25    3.50
   0   6   7    1.95    3.33
   0   6   6   13.27    3.39
   0   6   5   23.54    3.86
   0   6   4   53.75    4.94
   0   6   3    6.76    4.34
   0   6   2   43.62    3.75
   0   6   1   25.59    2.23
   0   6   0   22.15    2.13
   0   6  -1   27.75    2.30
   0   4   9   -0.02    2.54
   0   4   8    8.35    2.95
   0   4   7   22.49    3.61
   0   4   6    7.17    2.79
   0   4   5   51.38    2.85
   0   4   4  107.69    3.90
   0   4   3  223.96   10.17
   0   4   2    7.72    1.78
   0   4   1   26.39    2.71
   0   4   0   19.25    2.04
   0   4  -1   27.38    2.12
   0   2  10    1.17    3.41
   0   2   9    4.07    3.08
   0   2   8    1.78    2.35
   0   2   7   10.37    1.88
   0   2   6   68.35    3.09
   0   2   5  224.61    7.18
   0   2   4   27.54    2.12
   0   2   3 1889.53   32.74
   0   2   2 1610.99   30.88
   0   2   1 2662.43   36.94
   0   2   0 3262.78   41.26
   0   2  -1 2668.53   37.72
   0   0  10    3.58    4.01
   0   0   9   -2.49    2.55
   0   0   8    5.47    2.30
   0   0   7    1.51    1.44
   0   0   6   -0.03    1.39
   0   0   5   44.78    2.66
   0   0   4 1468.22   29.32
   0   0   3  500.94   17.85
   0   0   2  297.15   11.64
   0   0   1  894.29   13.41
   0   0  -1  917.74   13.37
   0   0  -2  298.56   11.76
   0   0  -3  520.15   17.40
   0   0  -4 1518.76   29.32
   0   0  -5   45.95    3.01
   0   0  -6    1.13    1.54
   0   0  -7    2.23    1.61
   0   0  -8    0.58    2.46
   0   0  -9    3.91    2.56
   0   0 -10    9.11    2.88
   0   2  -2 1611.60   31.09
   0   2  -3 1915.89   33.39
   0   2  -4   22.30    1.86
   0   2  -5  230.41   10.65
   0   2  -6   70.18    3.19
   0   2  -7   13.09    1.90
   0   2  -8    0.91    2.41
   0   2  -9    0.68    4.57
   0   2 -10    5.77    4.39
   0   4  -2    6.28    1.48
   0   4  -3  223.49   10.59
   0   4  -4  116.54    4.37
   0   4  -5   48.36    2.78
   0   4  -6    8.53    2.86
   0   4  -7   28.97    3.56
   0   4  -8    0.70    2.59
   0   4  -9    4.27    3.47
   0   6  -2   36.87    4.71
   0   6  -3    7.59    3.05
   0   6  -4   51.74    5.30
   0   6  -5   25.91    3.79
   0   6  -6   11.06    3.25
   0   6  -7    7.11    3.25
   0   8  -2   15.64    5.60
   1  -1  -1 2970.10   31.36
   1  -1   0 1886.22   25.00
   1  -1   1 7414.71   55.00
   1  -1   2 1525.02   29.05
   1  -1   3  204.75    7.51
   1  -1   4  158.46    6.29
   1  -1   5  118.19    4.17
   1  -1   6   63.28    2.95
   1  -1   7    5.52    1.69
   1  -1   8   32.56    3.81
   1  -1   9    5.05    2.65
   1  -1  10   -0.17    3.97
   1   1  -1 3056.92   31.08
   1   1   0 1957.83   24.67
   1   1   1 7477.54   55.15
   1   1   2 1585.34   29.96
   1   1   3  190.79    6.89
   1   1   4  134.09    5.11
   1   1   5  113.63    4.47
   1   1   6   59.36    3.00
   1   1   7    6.84    1.70
   1   1   8   35.72    3.96
   1   1   9    4.67    3.01
   1   1  10    7.27    3.67
   1   3  -1  180.04    6.61
   1   3   0  209.01    7.53
   1   3   1  105.49    4.02
   1   3   2  633.07   19.28
   1   3   3  262.15   12.25
   1   3   4  144.51    4.66
   1   3   5   19.04    2.10
   1   3   6   13.12    1.99
   1   3   7   54.00    4.70
   1   3   8   -0.82    2.55
   1   3   9    2.35    2.77
   1   5  -1   13.12    1.83
   1   5   0    6.59    1.92
   1   5   1   50.73    3.45
   1   5   2    3.52    1.68
   1   5   3   36.94    2.47
   1   5   4   26.03    3.38
   1   5   5   30.18    4.14
   1   5   6    4.60    2.76
   1   5   7   -0.03    3.44
   1   7  -1   57.88    5.40
   1   7   0   50.28    4.41
   1   7   1   -2.08    2.52
   1   7   2    0.26    2.87
   1   7   3    3.31    3.07
   1   7   4   -0.63    2.80
   1   7   5    0.32    3.25
   1   7  -5   11.84    4.19
   1   7  -4    0.49    3.76
   1   7  -3   76.37    5.72
   1   7  -2    4.96    2.48
   1   5  -8   -0.11    2.75
   1   5  -7   12.08    4.56
   1   5  -6  226.48    7.84
   1   5  -5   16.01    3.30
   1   5  -4  126.55    4.10
   1   5  -3   78.45    3.28
   1   5  -2   33.55    2.44
   1   3 -10    4.51    4.76
   1   3  -9    0.10    2.92
   1   3  -8    1.21    3.03
   1   3  -7   94.24    3.46
   1   3  -6  101.57    3.64
   1   3  -5  172.01    5.72
   1   3  -4  629.21   18.10
   1   3  -3  294.97   13.11
   1   3  -2  282.20    8.97
   1   1 -10    0.69    2.71
   1   1  -9    4.28    3.21
   1   1  -8   18.30    2.00
   1   1  -7   46.55    2.73
   1   1  -6   20.44    2.41
   1   1  -5  264.58    9.17
   1   1  -4   36.70    2.11
   1   1  -3 1473.65   29.34
   1   1  -2 6686.45   54.34
   1  -1 -10    2.09    2.86
   1  -1  -9    0.93    2.83
   1  -1  -8   14.37    1.87
   1  -1  -7   41.16    2.73
   1  -1  -6   19.70    2.18
   1  -1  -5  276.73   12.76
   1  -1  -4   40.12    2.01
   1  -1  -3 1482.76   28.96
   1  -1  -2 6454.03   52.75
   2   8   0   -2.01    3.17
   2   8  -1    2.17    3.16
   2   6   6    4.98    2.74
   2   6   5    0.21    2.81
   2   6   4    9.09    3.08
   2   6   3    2.98    2.87
   2   6   2  101.85    5.32
   2   6   1   44.63    4.37
   2   6   0   12.82    3.03
   2   6  -1   33.72    3.86
   2   4   8    6.57    3.38
   2   4   7    1.94    3.46
   2   4   6   13.07    3.29
   2   4   5   14.55    2.93
   2   4   4  149.67    6.80
   2   4   3   91.04    3.49
   2   4   2   20.66    2.09
   2   4   1   85.30    3.22
   2   4   0   59.34    2.79
   2   4  -1   71.18    3.11
   2   2   9    8.34    3.67
   2   2   8    4.84    3.90
   2   2   7   33.17    3.52
   2   2   6   51.85    2.85
   2   2   5   52.20    2.78
   2   2   4   63.97    3.02
   2   2   3   24.64    2.29
   2   2   2  537.41   17.87
   2   2   1   20.47    1.81
   2   2   0  814.16   22.09
   2   2  -1  101.54    3.69
   2   0   9    7.38    3.27
   2   0   8    7.86    2.44
   2   0   7    3.49    2.56
   2   0   6    9.53    1.82
   2   0   5   16.10    1.99
   2   0   4   27.51    1.99
   2   0   3  527.40   17.58
   2   0   2   21.05    1.63
   2   0   1  422.83   15.60
   2   0   0  605.36   16.00
   2   0  -1 9997.81   58.77
   2   0  -2  628.60   17.68
   2   0  -3 1552.02   29.24
   2   0  -4   -0.05    1.08
   2   0  -5  282.11   13.64
   2   0  -6   20.64    2.12
   2   0  -7   49.84    2.75
   2   0  -8    7.07    1.73
   2   0  -9    5.74    3.40
   2   0 -10   36.59    4.15
   2   2  -2 1180.51   26.63
   2   2  -3   24.14    1.80
   2   2  -4  491.85   17.26
   2   2  -5   77.60    3.42
   2   2  -6   35.50    2.48
   2   2  -7   16.96    2.07
   2   2  -8    1.67    1.34
   2   2  -9   54.58    4.80
   2   2 -10   -1.26    2.20
   2   4  -2   43.60    2.53
   2   4  -3   44.92    2.60
   2   4  -4   33.42    2.55
   2   4  -5  126.70    4.23
   2   4  -6  124.68    4.12
   2   4  -7   68.30    4.83
   2   4  -8   22.94    3.66
   2   4  -9   11.40    3.22
   2   6  -2   87.35    5.56
   2   6  -3   26.18    3.63
   2   6  -4   47.70    4.74
   2   6  -5   50.47    4.94
   2   6  -6   35.28    4.28
   2   6  -7    8.82    5.08
   2   8  -2   25.57    5.53
   3  -1  -1 1432.25   27.78
   3  -1   0  663.40   20.14
   3  -1   1   26.64    1.86
   3  -1   2  113.72    4.68
   3  -1   3  113.06    4.73
   3  -1   4   58.70    2.94
   3  -1   5   15.92    2.11
   3  -1   6   10.84    3.53
   3  -1   7   11.68    4.48
   3  -1   8   -1.81    2.34
   3   1  -1 1488.30   28.78
   3   1   0  699.60   20.36
   3   1   1   27.49    1.94
   3   1   2  109.94    4.60
   3   1   3  120.53    5.07
   3   1   4   59.65    2.98
   3   1   5   14.91    2.04
   3   1   6   18.26    3.52
   3   1   7    9.52    3.65
   3   1   8    3.63    2.95
   3   3  -1  774.99   20.37
   3   3   0  137.05    4.82
   3   3   1    7.81    1.57
   3   3   2    3.67    1.48
   3   3   3  208.83    9.49
   3   3   4  123.13    4.26
   3   3   5   43.25    2.62
   3   3   6   17.42    3.66
   3   3   7   14.40    3.56
   3   3   8    2.69    4.80
   3   5  -1   18.16    2.11
   3   5   0   66.17    3.39
   3   5   1   35.25    2.47
   3   5   2  178.77    6.61
   3   5   3   81.54    5.76
   3   5   4   -4.10    2.21
   3   5   5    8.45    3.61
   3   5   6    7.92    2.98
   3   7  -1   22.12    4.20
   3   7   0   18.18    4.51
   3   7   1   18.12    3.79
   3   7   2   14.68    3.30
   3   7   3    1.50    2.70
   3   7  -6    7.72    3.67
   3   7  -5    3.13    2.89
   3   7  -4   77.41    5.72
   3   7  -3   18.01    4.63
   3   7  -2   22.38    3.58
   3   5  -9    4.14    2.99
   3   5  -8    0.42    4.98
   3   5  -7   76.58    5.28
   3   5  -6    0.02    3.58
   3   5  -5   49.26    4.17
   3   5  -4   59.10    3.13
   3   5  -3  148.77    7.48
   3   5  -2   51.50    2.91
   3   3 -10    9.03    3.09
   3   3  -9    4.96    3.25
   3   3  -8  107.83    5.60
   3   3  -7   40.01    2.73
   3   3  -6  123.50    3.94
   3   3  -5   12.27    2.12
   3   3  -4    3.07    1.49
   3   3  -3    3.45    1.41
   3   3  -2 1131.71   25.26
   3   1 -10   16.08    3.09
   3   1  -9   36.56    4.51
   3   1  -8   24.24    2.23
   3   1  -7   41.81    2.64
   3   1  -6   89.75    3.38
   3   1  -5  290.61   13.55
   3   1  -4  161.98    6.58
   3   1  -3  244.66    8.42
   3   1  -2 2205.11   36.49
   3  -1 -10   22.78    3.36
   3  -1  -9   29.40    3.79
   3  -1  -8   26.19    2.28
   3  -1  -7   48.68    2.72
   3  -1  -6   90.45    3.79
   3  -1  -5  304.91   13.28
   3  -1  -4  155.18    6.00
   3  -1  -3  221.51    8.49
   3  -1  -2 2166.99   35.51
   4   6   4   -1.22    2.61
   4   6   3   11.15    2.91
   4   6   2    7.08    4.34
   4   6   1   93.63    5.55
   4   6   0    7.18    2.82
   4   6  -1    5.69    4.47
   4   4   6   11.48    5.41
   4   4   5   13.00    3.19
   4   4   4   16.20    3.42
   4   4   3  133.78    5.68
   4   4   2   35.81    2.49
   4   4   1   84.89    3.42
   4   4   0  145.74    4.77
   4   4  -1   13.06    1.95
   4   2   7   11.12    4.05
   4   2   6   26.82    4.04
   4   2   5   84.89    4.79
   4   2   4   42.88    2.68
   4   2   3   20.59    2.72
   4   2   2  112.58    4.49
   4   2   1   68.74    2.98
   4   2   0  365.38   14.99
   4   2  -1  113.79    4.53
   4   0   8   -2.27    2.22
   4   0   7    3.45    2.91
   4   0   6    7.54    2.81
   4   0   5    0.95    1.56
   4   0   4   12.80    2.20
   4   0   3    5.06    1.69
   4   0   2  110.37    4.52
   4   0   1   25.47    2.00
   4   0   0  729.35   21.12
   4   0  -1  741.42   21.22
   4   0  -2   52.33    2.38
   4   0  -3   14.88    1.70
   4   0  -4 1922.06   33.71
   4   0  -5    8.57    1.65
   4   0  -6   78.42    3.41
   4   0  -7   85.28    3.52
   4   0  -8   47.04    2.78
   4   0  -9   56.38    4.29
   4   0 -10    3.46    2.88
   4   2  -2  942.07   23.37
   4   2  -3  156.80    6.12
   4   2  -4  252.11   12.02
   4   2  -5   19.72    2.18
   4   2  -6    5.92    1.96
   4   2  -7  209.79    8.64
   4   2  -8   10.94    1.93
   4   2  -9    3.76    3.74
   4   2 -10   30.62    4.38
   0   0   0    0.00    0.00
;
_shelx_hkl_checksum     31928
_shelx_res_file
;
    nr30.res created by SHELXL-2014/7
TITL nr30 in P2(1) LAST...
CELL 0.71073   9.7590   6.8952   9.7980  90.000 114.348  90.000
ZERR    2.00   0.0011   0.0010   0.0014   0.000   0.009   0.000
LATT -1
SYMM -X, 0.5+Y, -Z
SFAC C H N O
UNIT 26 34 2 4
TEMP 23
L.S. 10
ACTA
BOND $H
CONF
EQIV $1 x, y+1, z
EQIV $2 -x+2, y-1/2, -z+1
HTAB O2 N1
HTAB C2 O2_$1
HTAB C3 O1_$2
FMAP 2
PLAN 10
WGHT    0.037200    0.024600
EXTI    0.040344
FVAR       1.38629
N1    3    0.827553    0.321109    0.107842    11.00000    0.03606    0.04133 =
         0.05185    0.00021    0.01920    0.00124
O1    4    0.922533    0.742268    0.419689    11.00000    0.12954    0.11934 =
         0.10388   -0.06211    0.03648   -0.02189
O2    4    0.795211   -0.076726    0.076019    11.00000    0.09240    0.04124 =
         0.10268    0.01239    0.03744    0.00852
AFIX   3
H2    2    0.838885    0.005160    0.154298    11.00000   -1.50000
AFIX   0
C2    1    0.947954    0.461898    0.132394    11.00000    0.04448    0.04917 =
         0.05576    0.00270    0.01936   -0.00639
AFIX  23
H2B   2    0.906750    0.574995    0.069995    11.00000   -1.20000
H2C   2    1.022950    0.404732    0.103597    11.00000   -1.20000
AFIX   0
C3    1    1.022205    0.523728    0.296860    11.00000    0.05332    0.06753 =
         0.05655    0.00265    0.01138   -0.01378
AFIX  23
H3A   2    1.077292    0.414981    0.357500    11.00000   -1.20000
H3B   2    1.093354    0.627316    0.308236    11.00000   -1.20000
AFIX   0
C4    1    0.908377    0.591431    0.350621    11.00000    0.08014    0.07691 =
         0.04180   -0.00965    0.01145    0.00292
C5    1    0.774588    0.464559    0.310173    11.00000    0.05797    0.08029 =
         0.04811   -0.00247    0.02426    0.00644
AFIX  23
H5A   2    0.698292    0.531288    0.331782    11.00000   -1.20000
H5B   2    0.802505    0.347628    0.370502    11.00000   -1.20000
AFIX   0
C6    1    0.710247    0.410081    0.144752    11.00000    0.04417    0.05631 =
         0.04874   -0.00087    0.02100    0.00116
AFIX  23
H6A   2    0.627695    0.319642    0.122627    11.00000   -1.20000
H6B   2    0.671578    0.525162    0.084030    11.00000   -1.20000
AFIX   0
C7    1    0.770399    0.237083   -0.044731    11.00000    0.04795    0.04030 =
         0.05553   -0.00424    0.02700    0.00300
AFIX  13
H7A   2    0.859573    0.207440   -0.063076    11.00000   -1.20000
AFIX   0
C8    1    0.697843    0.042088   -0.041957    11.00000    0.06600    0.04033 =
         0.07954   -0.00609    0.02815   -0.00221
AFIX  23
H8A   2    0.605372    0.063398   -0.029580    11.00000   -1.20000
H8B   2    0.672620   -0.023674   -0.136786    11.00000   -1.20000
AFIX   0
C9    1    0.674111    0.369245   -0.171362    11.00000    0.05593    0.04045 =
         0.04348   -0.00680    0.02224   -0.00224
C10   1    0.739696    0.482002   -0.245495    11.00000    0.06766    0.05545 =
         0.05197   -0.00615    0.02875   -0.01064
AFIX  43
H10A  2    0.842795    0.473328   -0.217973    11.00000   -1.20000
AFIX   0
C11   1    0.654384    0.607853   -0.360219    11.00000    0.10379    0.06125 =
         0.05841    0.00153    0.03573   -0.01093
AFIX  43
H11A  2    0.700955    0.683699   -0.407236    11.00000   -1.20000
AFIX   0
C12   1    0.501303    0.620305   -0.404228    11.00000    0.10148    0.06520 =
         0.05480    0.00195    0.01773    0.00814
AFIX  43
H12A  2    0.443987    0.702775   -0.481948    11.00000   -1.20000
AFIX   0
C13   1    0.433767    0.510114   -0.332589    11.00000    0.06333    0.07061 =
         0.05935   -0.00043    0.01323    0.00939
AFIX  43
H13A  2    0.330350    0.518100   -0.361972    11.00000   -1.20000
AFIX   0
C14   1    0.518797    0.387194   -0.216855    11.00000    0.05459    0.05401 =
         0.05145   -0.00511    0.01946   -0.00382
AFIX  43
H14A  2    0.471623    0.315090   -0.168387    11.00000   -1.20000
AFIX   0
HKLF 4
REM  nr30 in P2(1) LAST...
REM R1 =  0.0355 for    1050 Fo > 4sig(Fo)  and  0.0534 for all    1341 data
REM    146 parameters refined using      1 restraints
END
WGHT      0.0367      0.0255
REM Highest difference peak  0.105,  deepest hole -0.114,  1-sigma level  0.025
Q1    1   0.6212 -0.2793 -0.1845  11.00000  0.05    0.11
Q2    1   0.9938  0.8466  0.5181  11.00000  0.05    0.10
Q3    1   0.9883  0.4764  0.3589  11.00000  0.05    0.09
Q4    1   0.9590  0.6274  0.5026  11.00000  0.05    0.09
Q5    1   0.9857  0.2412  0.3354  11.00000  0.05    0.09
Q6    1   0.5788  0.0617 -0.0978  11.00000  0.05    0.09
Q7    1   1.0052  0.4863  0.4729  11.00000  0.05    0.08
Q8    1   1.0629  0.6331  0.5821  11.00000  0.05    0.08
Q9    1   0.8559  0.2579  0.3234  11.00000  0.05    0.08
Q10   1   0.7624 -0.0334 -0.1766  11.00000  0.05    0.08
;
_shelx_res_checksum     67607
data_II
_audit_creation_method     'SHELXL-2014/7'
_database_code_CSD     ?
_chemical_name_systematic
;
8-[(1<i>S</i>)-1-Phenylethyl]-1,4-dioxa-8-azaspiro[4.5]decane-7-thione
;
_chemical_name_common     ?
_chemical_formula_moiety     'C15 H19 N O2 S'
_chemical_formula_sum     'C15 H19 N O2 S'
_chemical_formula_iupac     'C15 H19 N O2 S'
_chemical_formula_weight     277.37
_chemical_melting_point     ?
_shelx_space_group_comment     ?
_space_group_crystal_system     orthorhombic
_space_group_name_H-M_alt     'P 21 21 21'
_space_group_name_Hall     'P 2ac 2ab'
loop_
    _space_group_symop_operation_xyz
    'x, y, z'
    '-x+1/2, -y, z+1/2'
    '-x, y+1/2, -z+1/2'
    'x+1/2, -y+1/2, -z'
_cell_length_a     5.9731(13)
_cell_length_b     14.948(3)
_cell_length_c     16.127(3)
_cell_angle_alpha     90
_cell_angle_beta     90
_cell_angle_gamma     90
_cell_volume     1439.9(5)
_cell_formula_units_Z     4
_cell_measurement_reflns_used     58
_cell_measurement_theta_min     4.67
_cell_measurement_theta_max     12.52
_cell_measurement_temperature     296.0(10)
_exptl_crystal_description     irregular
_exptl_crystal_colour     Colourless
_exptl_crystal_size_max     0.60
_exptl_crystal_size_mid     0.38
_exptl_crystal_size_min     0.36
_exptl_crystal_density_diffrn     1.279
_exptl_crystal_density_meas     ?
_exptl_crystal_density_method     ?
_exptl_crystal_F_000     592
_exptl_absorpt_coefficient_mu     0.222
_exptl_absorpt_correction_type     psi-scan
_exptl_absorpt_process_details
;
(XSCANS; Fait, 1996)
;
_shelx_estimated_absorpt_T_min     ?
_shelx_estimated_absorpt_T_max     ?
_exptl_absorpt_correction_T_min     0.760
_exptl_absorpt_correction_T_max     0.922
_diffrn_ambient_temperature     296.0(10)
_diffrn_radiation_type     MoK\a
_diffrn_radiation_wavelength     0.71073
_diffrn_radiation_monochromator     graphite
_diffrn_measurement_device_type     'Bruker P4'
_diffrn_measurement_method     '2\q/\w scans'
_diffrn_detector_area_resol_mean     ?
_diffrn_reflns_number     3886
_diffrn_reflns_av_R_equivalents     0.0286
_diffrn_reflns_theta_min     1.858
_diffrn_reflns_theta_max     27.506
_diffrn_reflns_theta_full     25.242
_diffrn_measured_fraction_theta_max     0.998
_diffrn_measured_fraction_theta_full     0.998
_diffrn_reflns_limit_h_min     -7
_diffrn_reflns_limit_h_max     3
_diffrn_reflns_limit_k_min     -19
_diffrn_reflns_limit_k_max     19
_diffrn_reflns_limit_l_min     -20
_diffrn_reflns_limit_l_max     20
_diffrn_standards_number     3
_diffrn_standards_interval_count     97
_diffrn_standards_interval_time     ?
_diffrn_standards_decay_%     1.5
loop_
    _diffrn_standard_refln_index_h
    _diffrn_standard_refln_index_k
    _diffrn_standard_refln_index_l
    -1 -1 -3
    0 3 2
    -1 1 -3
_refine_special_details     ?
_reflns_number_total     2631
_reflns_number_gt     2007
_reflns_threshold_expression     'I > 2\s(I)'
_refine_ls_structure_factor_coef     Fsqd
_refine_ls_matrix_type     full
_refine_ls_R_factor_all     0.0624
_refine_ls_R_factor_gt     0.0438
_refine_ls_wR_factor_gt     0.1080
_refine_ls_wR_factor_ref     0.1203
_refine_ls_goodness_of_fit_ref     1.056
_refine_ls_restrained_S_all     1.056
_refine_ls_number_reflns     2631
_refine_ls_number_parameters     174
_refine_ls_number_restraints     0
_refine_ls_number_constraints     0
_refine_ls_hydrogen_treatment     constr
_refine_ls_weighting_scheme     calc
_refine_ls_weighting_details
              'w=1/[\s^2^(Fo^2^)+(0.0668P)^2^+0.0631P] where P=(Fo^2^+2Fc^2^)/3'
_atom_sites_solution_hydrogens     geom
_atom_sites_solution_primary     direct
_atom_sites_solution_secondary     difmap
_refine_ls_shift/su_max     0.000
_refine_ls_shift/su_mean     0.000
_refine_diff_density_max     0.189
_refine_diff_density_min     -0.237
_refine_ls_extinction_method
;
SHELXL2014 (Sheldrick, 2015)
;
_refine_ls_extinction_coef     0.014(4)
_refine_ls_extinction_expression
                                  'Fc^*^=kFc[1+0.001xFc^2^\l^3^/sin(2\q)]^-1/4^'
_refine_ls_abs_structure_details
;
Flack <i>x</i> determined using 483 quotients
[(<i>I</i>^+^)-(<i>I</i>^-^)]/[(<i>I</i>^+^)+(<i>I</i>^-^)]
(Parsons <i>et al.</i>,  2013)
;
_refine_ls_abs_structure_Flack     0.08(7)
loop_
    _atom_type_symbol
    _atom_type_description
    _atom_type_scat_dispersion_real
    _atom_type_scat_dispersion_imag
    _atom_type_scat_source
    'C' 'C' 0.0033 0.0016
                         'International Tables Vol C Tables 4.2.6.8 and 6.1.1.4'
    'H' 'H' 0.0000 0.0000
                         'International Tables Vol C Tables 4.2.6.8 and 6.1.1.4'
    'N' 'N' 0.0061 0.0033
                         'International Tables Vol C Tables 4.2.6.8 and 6.1.1.4'
    'O' 'O' 0.0106 0.0060
                         'International Tables Vol C Tables 4.2.6.8 and 6.1.1.4'
    'S' 'S' 0.1246 0.1234
                         'International Tables Vol C Tables 4.2.6.8 and 6.1.1.4'
_computing_data_collection
;
XSCANS (Fait, 1996)
;
_computing_cell_refinement
;
XSCANS (Fait, 1996)
;
_computing_data_reduction
;
XSCANS (Fait, 1996)
;
_computing_structure_solution
;
SHELXS97 (Sheldrick, 2008)
;
_computing_structure_refinement
;
SHELXL2014 (Sheldrick, 2015)
;
_computing_molecular_graphics
;
SHELXTL (Sheldrick, 2008)
;
_computing_publication_material
;
SHELXL2014 (Sheldrick, 2015)
;
loop_
    _atom_site_type_symbol
    _atom_site_label
    _atom_site_fract_x
    _atom_site_fract_y
    _atom_site_fract_z
    _atom_site_U_iso_or_equiv
    _atom_site_adp_type
    _atom_site_calc_flag
    _atom_site_occupancy
    _atom_site_disorder_assembly
    _atom_site_disorder_group
    S S1 0.90206(18) 0.38336(6) 0.64284(6) 0.0676(3) Uani d 1 . .
    N N1 0.5705(4) 0.49810(13) 0.61607(13) 0.0409(6) Uani d 1 . .
    C C2 0.7114(5) 0.46066(19) 0.66903(18) 0.0435(7) Uani d 1 . .
    C C3 0.6996(6) 0.4875(2) 0.75975(18) 0.0522(8) Uani d 1 . .
    H H3A 0.6350 0.4383 0.7909 0.063 Uiso calc 1 . .
    H H3B 0.8509 0.4964 0.7800 0.063 Uiso calc 1 . .
    C C4 0.5660(6) 0.57054(18) 0.77730(17) 0.0459(7) Uani d 1 . .
    C C5 0.3483(6) 0.5637(2) 0.73219(19) 0.0532(8) Uani d 1 . .
    H H5A 0.2547 0.6147 0.7456 0.064 Uiso calc 1 . .
    H H5B 0.2702 0.5098 0.7490 0.064 Uiso calc 1 . .
    C C6 0.3927(6) 0.5612(2) 0.63970(17) 0.0564(8) Uani d 1 . .
    H H6A 0.2557 0.5447 0.6113 0.068 Uiso calc 1 . .
    H H6B 0.4342 0.6207 0.6213 0.068 Uiso calc 1 . .
    C C7 0.5849(6) 0.47717(17) 0.52588(16) 0.0454(7) Uani d 1 . .
    H H7A 0.7363 0.4545 0.5156 0.054 Uiso calc 1 . .
    C C8 0.4240(8) 0.40247(19) 0.5035(2) 0.0663(10) Uani d 1 . .
    H H8A 0.4611 0.3498 0.5346 0.099 Uiso calc 1 . .
    H H8B 0.4353 0.3898 0.4453 0.099 Uiso calc 1 . .
    H H8C 0.2738 0.4205 0.5164 0.099 Uiso calc 1 . .
    C C9 0.5595(6) 0.56255(18) 0.47498(16) 0.0434(7) Uani d 1 . .
    C C10 0.3737(6) 0.5799(2) 0.42688(18) 0.0525(8) Uani d 1 . .
    H H10A 0.2566 0.5390 0.4250 0.063 Uiso calc 1 . .
    C C11 0.3612(8) 0.6593(2) 0.38083(18) 0.0635(10) Uani d 1 . .
    H H11A 0.2348 0.6712 0.3490 0.076 Uiso calc 1 . .
    C C12 0.5336(8) 0.7192(2) 0.3824(2) 0.0689(11) Uani d 1 . .
    H H12A 0.5256 0.7714 0.3512 0.083 Uiso calc 1 . .
    C C13 0.7186(8) 0.7023(2) 0.4302(2) 0.0684(11) Uani d 1 . .
    H H13A 0.8356 0.7433 0.4319 0.082 Uiso calc 1 . .
    C C14 0.7310(6) 0.6238(2) 0.4760(2) 0.0559(8) Uani d 1 . .
    H H14A 0.8576 0.6125 0.5079 0.067 Uiso calc 1 . .
    O O15 0.6883(5) 0.64740(15) 0.75095(14) 0.0743(8) Uani d 1 . .
    C C16 0.6637(12) 0.7128(3) 0.8120(3) 0.120(2) Uani d 1 . .
    H H16A 0.5799 0.7632 0.7902 0.144 Uiso calc 1 . .
    H H16B 0.8095 0.7341 0.8297 0.144 Uiso calc 1 . .
    C C17 0.5447(8) 0.6734(2) 0.8821(2) 0.0666(11) Uani d 1 . .
    H H17A 0.6241 0.6845 0.9335 0.080 Uiso calc 1 . .
    H H17B 0.3948 0.6979 0.8865 0.080 Uiso calc 1 . .
    O O18 0.5371(4) 0.57972(13) 0.86428(12) 0.0553(6) Uani d 1 . .
loop_
    _atom_site_aniso_label
    _atom_site_aniso_U_11
    _atom_site_aniso_U_22
    _atom_site_aniso_U_33
    _atom_site_aniso_U_12
    _atom_site_aniso_U_13
    _atom_site_aniso_U_23
    S1 0.0725(6) 0.0688(6) 0.0615(5) 0.0339(5) -0.0020(5) -0.0005(4)
    N1 0.0465(14) 0.0369(11) 0.0393(11) 0.0038(12) 0.0012(12) 0.0018(10)
    C2 0.0438(16) 0.0412(14) 0.0456(15) 0.0002(14) -0.0005(14) 0.0061(12)
    C3 0.0563(19) 0.0588(18) 0.0414(15) 0.0078(18) -0.0023(15) 0.0039(14)
    C4 0.0578(19) 0.0404(14) 0.0393(13) -0.0059(16) 0.0102(15) 0.0043(12)
    C5 0.054(2) 0.0551(17) 0.0501(16) 0.0096(17) 0.0064(16) 0.0031(14)
    C6 0.065(2) 0.0605(18) 0.0440(15) 0.0239(18) 0.0021(18) 0.0016(14)
    C7 0.0583(19) 0.0392(13) 0.0386(13) 0.0007(16) 0.0001(16) 0.0003(11)
    C8 0.093(3) 0.0462(17) 0.0593(18) -0.013(2) -0.008(2) 0.0002(13)
    C9 0.0552(19) 0.0385(13) 0.0365(12) 0.0012(15) 0.0025(14) -0.0025(11)
    C10 0.059(2) 0.0548(16) 0.0431(14) -0.0025(17) -0.0062(17) 0.0039(13)
    C11 0.074(3) 0.071(2) 0.0461(16) 0.010(2) -0.0115(18) 0.0122(16)
    C12 0.099(3) 0.0540(18) 0.0543(17) 0.003(2) 0.008(2) 0.0160(16)
    C13 0.084(3) 0.0496(19) 0.072(2) -0.015(2) 0.003(2) 0.0105(16)
    C14 0.0551(19) 0.0547(18) 0.0580(18) -0.0086(18) -0.0075(17) 0.0077(16)
    O15 0.108(2) 0.0544(12) 0.0601(13) -0.0289(14) 0.0275(15) -0.0022(11)
    C16 0.200(7) 0.062(2) 0.097(3) -0.060(4) 0.057(4) -0.022(2)
    C17 0.100(3) 0.0484(17) 0.0516(17) -0.005(2) 0.006(2) -0.0045(14)
    O18 0.0793(17) 0.0454(10) 0.0412(10) -0.0079(12) 0.0118(11) 0.0009(8)
_geom_special_details     ?
loop_
    _geom_bond_atom_site_label_1
    _geom_bond_atom_site_label_2
    _geom_bond_site_symmetry_2
    _geom_bond_distance
    _geom_bond_publ_flag
    S1 C2 . 1.677(3) ?
    N1 C2 . 1.323(4) ?
    N1 C6 . 1.471(4) ?
    N1 C7 . 1.490(3) ?
    C2 C3 . 1.519(4) ?
    C3 C4 . 1.503(4) ?
    C3 H3A . 0.9700 ?
    C3 H3B . 0.9700 ?
    C4 O18 . 1.420(3) ?
    C4 O15 . 1.426(3) ?
    C4 C5 . 1.493(5) ?
    C5 C6 . 1.515(4) ?
    C5 H5A . 0.9700 ?
    C5 H5B . 0.9700 ?
    C6 H6A . 0.9700 ?
    C6 H6B . 0.9700 ?
    C7 C8 . 1.517(4) ?
    C7 C9 . 1.525(4) ?
    C7 H7A . 0.9800 ?
    C8 H8A . 0.9600 ?
    C8 H8B . 0.9600 ?
    C8 H8C . 0.9600 ?
    C9 C14 . 1.375(5) ?
    C9 C10 . 1.379(5) ?
    C10 C11 . 1.402(4) ?
    C10 H10A . 0.9300 ?
    C11 C12 . 1.365(6) ?
    C11 H11A . 0.9300 ?
    C12 C13 . 1.370(6) ?
    C12 H12A . 0.9300 ?
    C13 C14 . 1.388(5) ?
    C13 H13A . 0.9300 ?
    C14 H14A . 0.9300 ?
    O15 C16 . 1.395(4) ?
    C16 C17 . 1.459(5) ?
    C16 H16A . 0.9700 ?
    C16 H16B . 0.9700 ?
    C17 O18 . 1.430(3) ?
    C17 H17A . 0.9700 ?
    C17 H17B . 0.9700 ?
loop_
    _geom_angle_atom_site_label_1
    _geom_angle_atom_site_label_2
    _geom_angle_atom_site_label_3
    _geom_angle_site_symmetry_1
    _geom_angle_site_symmetry_3
    _geom_angle
    _geom_angle_publ_flag
    C2 N1 C6 . . 124.3(2) ?
    C2 N1 C7 . . 120.3(3) ?
    C6 N1 C7 . . 115.4(2) ?
    N1 C2 C3 . . 118.7(3) ?
    N1 C2 S1 . . 124.1(2) ?
    C3 C2 S1 . . 117.1(2) ?
    C4 C3 C2 . . 115.1(2) ?
    C4 C3 H3A . . 108.5 ?
    C2 C3 H3A . . 108.5 ?
    C4 C3 H3B . . 108.5 ?
    C2 C3 H3B . . 108.5 ?
    H3A C3 H3B . . 107.5 ?
    O18 C4 O15 . . 106.2(2) ?
    O18 C4 C5 . . 112.5(3) ?
    O15 C4 C5 . . 110.8(3) ?
    O18 C4 C3 . . 109.3(2) ?
    O15 C4 C3 . . 109.7(3) ?
    C5 C4 C3 . . 108.3(3) ?
    C4 C5 C6 . . 109.2(3) ?
    C4 C5 H5A . . 109.8 ?
    C6 C5 H5A . . 109.8 ?
    C4 C5 H5B . . 109.8 ?
    C6 C5 H5B . . 109.8 ?
    H5A C5 H5B . . 108.3 ?
    N1 C6 C5 . . 113.4(2) ?
    N1 C6 H6A . . 108.9 ?
    C5 C6 H6A . . 108.9 ?
    N1 C6 H6B . . 108.9 ?
    C5 C6 H6B . . 108.9 ?
    H6A C6 H6B . . 107.7 ?
    N1 C7 C8 . . 110.5(3) ?
    N1 C7 C9 . . 110.1(2) ?
    C8 C7 C9 . . 115.2(3) ?
    N1 C7 H7A . . 106.9 ?
    C8 C7 H7A . . 106.9 ?
    C9 C7 H7A . . 106.9 ?
    C7 C8 H8A . . 109.5 ?
    C7 C8 H8B . . 109.5 ?
    H8A C8 H8B . . 109.5 ?
    C7 C8 H8C . . 109.5 ?
    H8A C8 H8C . . 109.5 ?
    H8B C8 H8C . . 109.5 ?
    C14 C9 C10 . . 118.8(3) ?
    C14 C9 C7 . . 118.5(3) ?
    C10 C9 C7 . . 122.7(3) ?
    C9 C10 C11 . . 120.0(3) ?
    C9 C10 H10A . . 120.0 ?
    C11 C10 H10A . . 120.0 ?
    C12 C11 C10 . . 120.3(4) ?
    C12 C11 H11A . . 119.8 ?
    C10 C11 H11A . . 119.8 ?
    C11 C12 C13 . . 119.9(3) ?
    C11 C12 H12A . . 120.0 ?
    C13 C12 H12A . . 120.0 ?
    C12 C13 C14 . . 119.8(4) ?
    C12 C13 H13A . . 120.1 ?
    C14 C13 H13A . . 120.1 ?
    C9 C14 C13 . . 121.1(3) ?
    C9 C14 H14A . . 119.4 ?
    C13 C14 H14A . . 119.4 ?
    C16 O15 C4 . . 107.5(3) ?
    O15 C16 C17 . . 108.3(3) ?
    O15 C16 H16A . . 110.0 ?
    C17 C16 H16A . . 110.0 ?
    O15 C16 H16B . . 110.0 ?
    C17 C16 H16B . . 110.0 ?
    H16A C16 H16B . . 108.4 ?
    O18 C17 C16 . . 104.8(3) ?
    O18 C17 H17A . . 110.8 ?
    C16 C17 H17A . . 110.8 ?
    O18 C17 H17B . . 110.8 ?
    C16 C17 H17B . . 110.8 ?
    H17A C17 H17B . . 108.9 ?
    C4 O18 C17 . . 106.8(2) ?
loop_
    _geom_torsion_atom_site_label_1
    _geom_torsion_atom_site_label_2
    _geom_torsion_atom_site_label_3
    _geom_torsion_atom_site_label_4
    _geom_torsion_site_symmetry_1
    _geom_torsion_site_symmetry_2
    _geom_torsion_site_symmetry_3
    _geom_torsion_site_symmetry_4
    _geom_torsion
    _geom_torsion_publ_flag
    C6 N1 C2 C3 . . . . -3.5(4) ?
    C7 N1 C2 C3 . . . . 176.7(3) ?
    C6 N1 C2 S1 . . . . 175.5(2) ?
    C7 N1 C2 S1 . . . . -4.3(4) ?
    N1 C2 C3 C4 . . . . -14.3(4) ?
    S1 C2 C3 C4 . . . . 166.7(2) ?
    C2 C3 C4 O18 . . . . 170.4(3) ?
    C2 C3 C4 O15 . . . . -73.6(4) ?
    C2 C3 C4 C5 . . . . 47.6(4) ?
    O18 C4 C5 C6 . . . . 175.7(2) ?
    O15 C4 C5 C6 . . . . 57.1(3) ?
    C3 C4 C5 C6 . . . . -63.4(3) ?
    C2 N1 C6 C5 . . . . -13.5(4) ?
    C7 N1 C6 C5 . . . . 166.3(3) ?
    C4 C5 C6 N1 . . . . 47.2(4) ?
    C2 N1 C7 C8 . . . . 94.8(4) ?
    C6 N1 C7 C8 . . . . -85.0(3) ?
    C2 N1 C7 C9 . . . . -136.8(3) ?
    C6 N1 C7 C9 . . . . 43.4(4) ?
    N1 C7 C9 C14 . . . . 70.7(4) ?
    C8 C7 C9 C14 . . . . -163.6(3) ?
    N1 C7 C9 C10 . . . . -110.5(3) ?
    C8 C7 C9 C10 . . . . 15.2(4) ?
    C14 C9 C10 C11 . . . . -0.6(5) ?
    C7 C9 C10 C11 . . . . -179.4(3) ?
    C9 C10 C11 C12 . . . . 0.9(5) ?
    C10 C11 C12 C13 . . . . -0.9(6) ?
    C11 C12 C13 C14 . . . . 0.8(6) ?
    C10 C9 C14 C13 . . . . 0.5(5) ?
    C7 C9 C14 C13 . . . . 179.3(3) ?
    C12 C13 C14 C9 . . . . -0.5(5) ?
    O18 C4 O15 C16 . . . . -19.9(5) ?
    C5 C4 O15 C16 . . . . 102.5(4) ?
    C3 C4 O15 C16 . . . . -137.9(4) ?
    C4 O15 C16 C17 . . . . 6.2(6) ?
    O15 C16 C17 O18 . . . . 9.6(6) ?
    O15 C4 O18 C17 . . . . 26.1(4) ?
    C5 C4 O18 C17 . . . . -95.3(3) ?
    C3 C4 O18 C17 . . . . 144.4(3) ?
    C16 C17 O18 C4 . . . . -21.9(5) ?
loop_
    _geom_hbond_atom_site_label_D
    _geom_hbond_atom_site_label_H
    _geom_hbond_atom_site_label_A
    _geom_hbond_site_symmetry_A
    _geom_hbond_distance_DH
    _geom_hbond_distance_HA
    _geom_hbond_distance_DA
    _geom_hbond_angle_DHA
    _geom_hbond_publ_flag
    C7 H7A S1 . 0.98 2.51 3.019(3) 111.8 no
    C16 H16B S1 3_756 0.97 2.85 3.709(5) 147.6 y
_shelx_hkl_file
;
  -7  -1  -1    4.92    1.01
  -7  -1   0   -0.33    0.72
  -7  -1   1    2.48    1.03
  -7   0   1    4.73    1.17
  -7   0   0    0.67    0.97
  -7   0  -1    6.18    1.04
  -7   1  -1    4.87    1.16
  -7   1   0    0.04    0.76
  -7   1   1    3.01    1.16
  -7   2   1    7.88    1.51
  -7   2   0    0.34    1.04
  -7   2  -1    3.72    1.26
  -7   3  -1    3.68    1.09
  -7   3   0    4.25    1.14
  -7   3   1    4.47    1.10
  -7   4   1    1.00    1.50
  -7   4   0   -0.64    0.76
  -7   4  -1    1.32    1.16
  -7   5  -1    6.02    1.34
  -7   5   0    0.09    0.97
  -7   5   1    2.08    1.22
  -7   6   1    3.97    1.40
  -7   6   0    2.43    1.15
  -7   6  -1    5.18    1.46
  -7   7  -1    3.85    1.25
  -7   7   0    6.62    1.53
  -7   7   1    2.80    1.21
  -7   8   1   -0.50    0.95
  -7   8   0    7.31    1.50
  -7   8  -1    1.50    1.19
  -7   8  -2    2.95    1.04
  -7   7  -5   -0.29    1.03
  -7   7  -4    3.46    1.23
  -7   7  -3    0.84    1.34
  -7   7  -2    6.74    1.51
  -7   6  -2    2.06    1.04
  -7   6  -3    4.65    1.22
  -7   6  -4    0.46    1.12
  -7   6  -5    0.83    0.94
  -7   6  -6    0.33    1.07
  -7   5  -7    0.73    0.99
  -7   5  -6    0.34    0.96
  -7   5  -5    2.23    1.17
  -7   5  -4    0.30    1.01
  -7   5  -3    2.62    1.13
  -7   5  -2    1.74    1.04
  -7   4  -2    2.05    0.98
  -7   4  -3    0.73    1.07
  -7   4  -4    2.51    1.28
  -7   4  -5    0.29    0.91
  -7   4  -6    4.93    1.27
  -7   4  -7   -0.78    0.81
  -7   3  -8   -0.33    1.00
  -7   3  -7    1.29    1.22
  -7   3  -6    5.15    1.31
  -7   3  -5    6.86    1.41
  -7   3  -4    1.83    0.94
  -7   3  -3    1.96    1.05
  -7   3  -2    0.49    1.06
  -7   2  -2   -0.58    0.74
  -7   2  -3    2.18    1.00
  -7   2  -4    0.14    0.72
  -7   2  -5   -0.37    0.87
  -7   2  -6    1.52    0.98
  -7   2  -7    1.67    1.01
  -7   2  -8    0.29    0.96
  -7   1  -8    0.18    0.96
  -7   1  -7    4.91    1.26
  -7   1  -6    3.12    1.35
  -7   1  -5    2.90    1.07
  -7   1  -4   -0.72    0.62
  -7   1  -3    2.61    1.05
  -7   1  -2    0.61    0.99
  -7   0  -2    5.97    1.22
  -7   0  -3    0.34    0.85
  -7   0  -4    0.16    0.81
  -7   0  -5   -0.19    0.76
  -7   0  -6    1.20    1.37
  -7   0  -7    2.10    1.05
  -7   0  -8    0.95    1.01
  -7   0  -9    0.90    1.13
  -7  -1  -8    0.84    1.17
  -7  -1  -7    1.89    1.03
  -7  -1  -6    3.39    1.45
  -7  -1  -5    0.59    1.15
  -7  -1  -4    1.09    0.76
  -7  -1  -3    2.73    1.05
  -7  -1  -2    0.22    0.73
  -6  12   1    7.25    1.51
  -6  12   0   -0.58    0.90
  -6  12  -1    7.24    1.40
  -6  11  -1    4.97    1.41
  -6  11   0   12.78    2.05
  -6  11   1    2.99    1.29
  -6  10   1    4.91    1.22
  -6  10   0   10.84    1.63
  -6  10  -1    2.77    1.11
  -6   9  -1    0.67    0.95
  -6   9   0   24.16    2.37
  -6   9   1    0.46    1.05
  -6   8   1   -1.09    0.94
  -6   8   0    6.64    1.37
  -6   8  -1    0.27    1.12
  -6   7  -1    2.36    1.39
  -6   7   0   -0.42    0.64
  -6   7   1    4.21    1.59
  -6   6   1    1.08    1.26
  -6   6   0    2.37    1.20
  -6   6  -1    2.59    0.96
  -6   5  -1   -0.34    0.72
  -6   5   0    3.90    1.16
  -6   5   1   -0.58    0.72
  -6   4   1    1.17    0.83
  -6   4   0    1.39    0.99
  -6   4  -1    1.47    0.79
  -6   3  -1    6.51    1.08
  -6   3   0    4.82    1.03
  -6   3   1    4.87    1.19
  -6   2   1    7.78    1.27
  -6   2   0   16.82    1.72
  -6   2  -1    8.83    1.30
  -6   1  -1   32.09    1.81
  -6   1   0   14.03    1.33
  -6   1   1   33.55    1.85
  -6   0   1   29.68    1.73
  -6   0   0   63.68    2.38
  -6   0  -1   32.78    2.03
  -6  -1  -1   36.79    1.89
  -6  -1   0   14.68    1.58
  -6  -1   1   37.59    1.91
  -6  -1 -13   -0.28    1.02
  -6  -1 -12    0.28    1.03
  -6  -1 -11    6.53    1.15
  -6  -1 -10    1.06    1.27
  -6  -1  -9    9.80    1.36
  -6  -1  -8    9.37    1.44
  -6  -1  -7    7.49    1.26
  -6  -1  -6   27.12    1.92
  -6  -1  -5   11.66    1.17
  -6  -1  -4    0.52    0.76
  -6  -1  -3   15.89    1.36
  -6  -1  -2   20.64    1.70
  -6   0  -2   11.71    1.24
  -6   0  -3    0.98    0.94
  -6   0  -4    4.27    1.44
  -6   0  -5    1.16    0.85
  -6   0  -6   18.25    1.53
  -6   0  -7    5.36    1.19
  -6   0  -8    6.10    1.16
  -6   0  -9    4.90    1.19
  -6   0 -10   -0.80    0.81
  -6   0 -11    0.12    0.94
  -6   0 -12    4.37    1.58
  -6   0 -13   -0.31    0.80
  -6   1 -13   -0.70    0.97
  -6   1 -12   -0.37    0.88
  -6   1 -11    3.11    1.45
  -6   1 -10   -0.08    0.85
  -6   1  -9    9.62    1.36
  -6   1  -8   10.12    1.36
  -6   1  -7    8.39    1.18
  -6   1  -6   27.10    1.85
  -6   1  -5   11.30    1.29
  -6   1  -4   -0.31    0.76
  -6   1  -3    9.02    1.34
  -6   1  -2   23.11    1.64
  -6   2  -2   37.31    1.88
  -6   2  -3    2.56    0.92
  -6   2  -4    1.51    0.99
  -6   2  -5    0.84    0.97
  -6   2  -6    4.43    1.02
  -6   2  -7    1.12    0.97
  -6   2  -8    9.40    1.20
  -6   2  -9   15.51    1.79
  -6   2 -10    2.28    1.16
  -6   2 -11   -0.43    1.32
  -6   2 -12    2.56    1.17
  -6   2 -13    0.29    0.80
  -6   3 -12    2.27    1.23
  -6   3 -11    3.20    1.65
  -6   3 -10   -0.10    0.88
  -6   3  -9    1.32    1.05
  -6   3  -8    1.80    0.95
  -6   3  -7    0.25    0.78
  -6   3  -6    2.42    1.29
  -6   3  -5    1.64    0.97
  -6   3  -4    6.82    1.26
  -6   3  -3    6.44    1.10
  -6   3  -2    0.84    0.90
  -6   4  -2   -0.07    0.92
  -6   4  -3    0.48    1.10
  -6   4  -4   -0.37    0.83
  -6   4  -5    0.19    0.70
  -6   4  -6   11.89    1.41
  -6   4  -7    1.42    1.46
  -6   4  -8    1.60    1.34
  -6   4  -9    6.05    1.52
  -6   4 -10    3.55    1.47
  -6   4 -11    3.92    1.16
  -6   4 -12   -0.23    1.03
  -6   5 -12    8.52    1.63
  -6   5 -11   -0.14    0.86
  -6   5 -10    5.93    1.36
  -6   5  -9    1.06    1.10
  -6   5  -8    4.32    1.29
  -6   5  -7    4.28    1.64
  -6   5  -6   10.69    1.44
  -6   5  -5    7.28    1.20
  -6   5  -4    5.11    1.18
  -6   5  -3    0.13    1.03
  -6   5  -2    2.37    1.35
  -6   6  -2    1.59    0.81
  -6   6  -3    5.03    1.15
  -6   6  -4    0.45    0.81
  -6   6  -5    7.87    1.50
  -6   6  -6    4.69    1.13
  -6   6  -7    3.97    1.39
  -6   6  -8    0.04    1.08
  -6   6  -9    2.64    1.13
  -6   6 -10    4.94    1.33
  -6   6 -11    0.78    0.99
  -6   7 -10    7.30    1.29
  -6   7  -9    1.22    1.11
  -6   7  -8    1.31    1.34
  -6   7  -7    8.14    1.30
  -6   7  -6   -0.03    0.96
  -6   7  -5    1.50    0.93
  -6   7  -4    3.74    1.16
  -6   7  -3    9.11    1.48
  -6   7  -2    1.71    1.08
  -6   8  -2    1.16    1.22
  -6   8  -3    3.95    1.40
  -6   8  -4    5.31    1.23
  -6   8  -5    5.60    1.68
  -6   8  -6   -1.14    0.95
  -6   8  -7    3.16    1.44
  -6   8  -8    4.92    1.52
  -6   8  -9    0.77    1.10
  -6   8 -10   -0.43    1.07
  -6   9  -9    0.81    1.32
  -6   9  -8    1.21    1.09
  -6   9  -7   -0.75    0.99
  -6   9  -6    2.21    1.18
  -6   9  -5   -0.18    0.85
  -6   9  -4    9.35    1.70
  -6   9  -3    0.22    1.20
  -6   9  -2   17.51    2.12
  -6  10  -2    1.05    1.17
  -6  10  -3    3.12    1.32
  -6  10  -4    4.87    1.64
  -6  10  -5    4.44    1.20
  -6  10  -6    3.20    1.12
  -6  10  -7    7.83    1.46
  -6  11  -6   -0.84    0.94
  -6  11  -5    7.01    1.35
  -6  11  -4    1.11    1.29
  -6  11  -3    0.62    1.58
  -6  11  -2    3.91    1.63
  -6  12  -2    1.22    1.11
  -6  12  -3   10.57    1.90
  -5  -1  -1    2.36    0.61
  -5  -1   0  191.48    5.33
  -5  -1   1    0.76    0.61
  -5   0   1   58.54    2.09
  -5   0   0   -0.59    0.60
  -5   0  -1   56.93    1.81
  -5   1  -1    1.09    0.64
  -5   1   0  196.41    5.37
  -5   1   1    0.96    0.58
  -5   2   1   14.16    1.02
  -5   2   0   35.93    1.36
  -5   2  -1   15.88    1.04
  -5   3  -1   41.38    1.52
  -5   3   0    7.36    0.89
  -5   3   1   35.83    1.52
  -5   4   1   21.56    1.34
  -5   4   0   40.51    1.67
  -5   4  -1   22.70    1.26
  -5   5  -1   11.00    1.11
  -5   5   0    1.95    0.87
  -5   5   1    7.52    1.01
  -5   6   1    1.52    0.63
  -5   6   0    1.78    0.64
  -5   6  -1    1.16    0.61
  -5   7  -1    5.62    0.96
  -5   7   0   29.13    1.40
  -5   7   1    2.96    0.79
  -5   8   1   18.43    1.73
  -5   8   0   -0.44    0.81
  -5   8  -1   19.81    1.70
  -5   9  -1    8.19    1.35
  -5   9   0    2.25    1.13
  -5   9   1    9.70    1.53
  -5  10   1    1.09    0.97
  -5  10   0    2.16    1.04
  -5  10  -1    0.88    0.98
  -5  11  -1   24.34    2.19
  -5  11   0    8.45    1.73
  -5  11   1   20.90    1.88
  -5  12   1   15.10    2.10
  -5  12   0    0.63    1.44
  -5  12  -1   13.77    1.91
  -5  13  -1   17.65    1.99
  -5  13   0    5.71    1.37
  -5  13   1   17.11    2.42
  -5  14   1   13.32    1.95
  -5  14   0    5.70    1.46
  -5  14  -1   16.22    2.04
  -5  14  -2    5.59    1.57
  -5  14  -3    3.74    1.60
  -5  14  -4    3.97    1.61
  -5  14  -5   11.55    2.00
  -5  13  -7    9.64    1.81
  -5  13  -6    3.14    1.51
  -5  13  -5    2.96    1.34
  -5  13  -4    2.23    1.25
  -5  13  -3   10.89    1.80
  -5  13  -2    6.64    1.91
  -5  12  -2    5.04    1.52
  -5  12  -3    3.12    1.30
  -5  12  -4    0.76    1.25
  -5  12  -5   15.89    1.95
  -5  12  -6   -1.15    1.13
  -5  12  -7    4.84    1.25
  -5  12  -8    1.12    1.51
  -5  12  -9    0.19    1.12
  -5  11 -10    0.50    1.12
  -5  11  -9    1.95    1.29
  -5  11  -8    1.74    1.26
  -5  11  -7    0.08    1.20
  -5  11  -6    5.09    1.24
  -5  11  -5    1.40    1.11
  -5  11  -4   24.95    2.08
  -5  11  -3    5.19    1.56
  -5  11  -2   21.35    1.97
  -5  10  -2   19.67    1.85
  -5  10  -3    8.17    1.48
  -5  10  -4   10.02    1.76
  -5  10  -5    3.85    1.45
  -5  10  -6    7.35    1.60
  -5  10  -7    4.33    1.44
  -5  10  -8    2.15    1.01
  -5  10  -9    2.60    1.17
  -5  10 -10   10.09    1.67
  -5  10 -11    3.92    1.41
  -5   9 -12   -0.60    1.01
  -5   9 -11   11.61    1.70
  -5   9 -10    1.34    1.14
  -5   9  -9    2.69    1.54
  -5   9  -8    1.28    1.10
  -5   9  -7   14.54    1.53
  -5   9  -6    1.19    0.94
  -5   9  -5    4.96    1.15
  -5   9  -4    4.56    1.27
  -5   9  -3   15.15    1.57
  -5   9  -2    0.56    1.05
  -5   8  -2    8.91    1.44
  -5   8  -3   13.80    1.64
  -5   8  -4    3.27    1.40
  -5   8  -5    7.44    1.49
  -5   8  -6    1.17    1.08
  -5   8  -7   13.52    1.61
  -5   8  -8   -0.92    0.94
  -5   8  -9    8.87    1.54
  -5   8 -10    0.91    1.31
  -5   8 -11   19.60    1.94
  -5   8 -12    3.18    1.26
  -5   8 -13    5.98    1.55
  -5   7 -14    8.16    1.51
  -5   7 -13    2.57    1.25
  -5   7 -12    5.73    1.29
  -5   7 -11    0.00    1.10
  -5   7 -10   25.91    1.99
  -5   7  -9    5.94    1.47
  -5   7  -8    7.96    1.41
  -5   7  -7   15.75    1.61
  -5   7  -6    7.17    1.13
  -5   7  -5    0.32    1.08
  -5   7  -4    0.53    0.61
  -5   7  -3    0.90    0.80
  -5   7  -2   15.65    1.12
  -5   6  -2    2.23    0.79
  -5   6  -3   28.63    1.34
  -5   6  -4   34.11    1.38
  -5   6  -5    2.37    0.64
  -5   6  -6    4.97    1.11
  -5   6  -7    5.46    1.46
  -5   6  -8    0.38    1.07
  -5   6  -9   -0.16    1.00
  -5   6 -10    2.95    1.49
  -5   6 -11    0.00    1.19
  -5   6 -12    7.50    1.70
  -5   6 -13   -0.40    1.01
  -5   6 -14    4.28    1.62
  -5   5 -15   -1.24    1.05
  -5   5 -14    7.13    1.30
  -5   5 -13    4.59    1.52
  -5   5 -12   -0.78    0.94
  -5   5 -11   13.53    1.77
  -5   5 -10   17.70    1.65
  -5   5  -9    3.91    1.12
  -5   5  -8   -0.67    0.99
  -5   5  -7   27.17    1.78
  -5   5  -6    4.33    0.72
  -5   5  -5    5.52    0.88
  -5   5  -4    7.68    0.84
  -5   5  -3   31.38    1.45
  -5   5  -2    5.12    0.81
  -5   4  -2   34.36    1.41
  -5   4  -3   61.85    2.02
  -5   4  -4    5.19    0.97
  -5   4  -5   32.54    1.33
  -5   4  -6   -0.26    0.68
  -5   4  -7    7.47    0.86
  -5   4  -8    0.74    1.26
  -5   4  -9   20.25    1.62
  -5   4 -10   15.07    1.59
  -5   4 -11    1.36    1.09
  -5   4 -12    0.41    1.51
  -5   4 -13   10.97    1.72
  -5   4 -14    0.67    1.01
  -5   4 -15    1.24    1.56
  -5   3 -15    1.34    1.10
  -5   3 -14    0.04    1.08
  -5   3 -13    4.62    1.39
  -5   3 -12    8.13    1.28
  -5   3 -11    9.57    1.62
  -5   3 -10    0.62    1.23
  -5   3  -9    3.66    1.13
  -5   3  -8   33.22    1.74
  -5   3  -7   31.65    1.40
  -5   3  -6   43.06    1.41
  -5   3  -5    3.30    0.72
  -5   3  -4   27.54    1.25
  -5   3  -3   21.23    1.14
  -5   3  -2   34.13    1.32
  -5   2  -2   27.87    1.21
  -5   2  -3   29.79    1.39
  -5   2  -4   70.98    3.14
  -5   2  -5    0.34    0.66
  -5   2  -6   21.24    1.15
  -5   2  -7    0.21    0.70
  -5   2  -8    1.00    0.61
  -5   2  -9    0.61    1.11
  -5   2 -10   14.30    1.76
  -5   2 -11   17.92    1.62
  -5   2 -12    2.23    1.10
  -5   2 -13   -0.14    1.04
  -5   2 -14    6.51    1.74
  -5   2 -15    0.06    0.89
  -5   1 -15    0.13    1.02
  -5   1 -14    0.40    0.89
  -5   1 -13    3.72    1.10
  -5   1 -12   15.35    1.59
  -5   1 -11   -0.03    0.94
  -5   1 -10    0.24    1.18
  -5   1  -9   10.26    1.45
  -5   1  -8   32.43    1.19
  -5   1  -7    2.77    0.65
  -5   1  -6   15.01    1.05
  -5   1  -5    3.77    0.72
  -5   1  -4    7.97    1.02
  -5   1  -3   37.87    1.42
  -5   1  -2   38.25    1.38
  -5   0  -2   14.89    1.22
  -5   0  -3    7.02    0.92
  -5   0  -4   17.01    1.10
  -5   0  -5   22.74    1.10
  -5   0  -6    1.22    0.78
  -5   0  -7    1.25    0.57
  -5   0  -8    0.02    0.58
  -5   0  -9   13.16    1.51
  -5   0 -10    4.32    1.18
  -5   0 -11   46.50    2.42
  -5   0 -12   -0.64    0.83
  -5   0 -13   -0.23    0.86
  -5   0 -14    0.20    0.91
  -5   0 -15    0.88    0.86
  -5   0 -16    0.63    1.26
  -5  -1 -15   -0.44    1.03
  -5  -1 -14    1.01    1.13
  -5  -1 -13    0.65    1.16
  -5  -1 -12   12.67    1.43
  -5  -1 -11    0.38    1.17
  -5  -1 -10    0.67    1.02
  -5  -1  -9    8.86    1.22
  -5  -1  -8   31.37    1.17
  -5  -1  -7    2.96    0.88
  -5  -1  -6   16.24    0.95
  -5  -1  -5    4.40    0.81
  -5  -1  -4    6.32    0.80
  -5  -1  -3   38.39    1.35
  -5  -1  -2   38.43    1.38
  -4  16   1    3.11    1.31
  -4  16   0    0.39    1.39
  -4  16  -1   -0.48    1.68
  -4  15  -1    8.03    1.82
  -4  15   0    7.14    1.76
  -4  15   1   12.84    1.74
  -4  14   1   11.74    2.07
  -4  14   0    0.88    1.26
  -4  14  -1    9.99    1.87
  -4  13  -1   20.89    1.93
  -4  13   0    0.92    1.51
  -4  13   1   13.65    1.85
  -4  12   1    3.44    1.49
  -4  12   0   -1.07    0.97
  -4  12  -1    6.82    1.38
  -4  11  -1   54.26    2.45
  -4  11   0    0.87    1.36
  -4  11   1   47.41    2.55
  -4  10   1   10.72    1.18
  -4  10   0    2.10    0.81
  -4  10  -1   12.66    1.18
  -4   9  -1   35.56    1.53
  -4   9   0   23.83    1.39
  -4   9   1   29.71    1.52
  -4   8   1    1.08    0.79
  -4   8   0    3.74    0.90
  -4   8  -1    0.37    0.93
  -4   7  -1   32.86    1.46
  -4   7   0   13.83    1.32
  -4   7   1   31.58    1.71
  -4   6   1  142.73    6.21
  -4   6   0    4.48    0.83
  -4   6  -1  140.82    6.20
  -4   5  -1   27.42    1.31
  -4   5   0   85.69    3.33
  -4   5   1   27.20    1.54
  -4   4   1  134.77    4.44
  -4   4   0   44.28    2.07
  -4   4  -1  145.71    6.03
  -4   3  -1   24.42    1.15
  -4   3   0  249.05    8.36
  -4   3   1   22.47    1.17
  -4   2   1   39.77    1.90
  -4   2   0   20.16    1.00
  -4   2  -1   41.60    1.47
  -4   1  -1   16.46    0.96
  -4   1   0   62.06    2.45
  -4   1   1   15.82    0.94
  -4   0   1   15.43    0.96
  -4   0   0   75.57    2.94
  -4   0  -1   15.48    0.82
  -4  -1  -1   15.75    0.91
  -4  -1   0   67.21    2.66
  -4  -1   1   16.84    0.95
  -4  -1 -17    6.20    1.56
  -4  -1 -16    1.84    1.33
  -4  -1 -15    0.98    1.05
  -4  -1 -14    6.24    1.55
  -4  -1 -13    4.39    1.38
  -4  -1 -12   20.84    1.60
  -4  -1 -11   44.57    1.44
  -4  -1 -10   70.43    2.80
  -4  -1  -9   12.75    1.18
  -4  -1  -8   57.91    1.78
  -4  -1  -7   24.16    1.13
  -4  -1  -6   27.47    1.13
  -4  -1  -5    9.37    0.85
  -4  -1  -4   50.76    1.98
  -4  -1  -3   12.27    0.90
  -4  -1  -2   54.66    2.20
  -4   0  -2    8.05    0.74
  -4   0  -3  101.97    3.62
  -4   0  -4   33.48    1.27
  -4   0  -5   -0.03    0.54
  -4   0  -6   -0.21    0.73
  -4   0  -7   40.76    1.60
  -4   0  -8   13.43    1.00
  -4   0  -9   11.74    0.99
  -4   0 -10    5.88    0.84
  -4   0 -11    5.50    0.87
  -4   0 -12    2.41    1.41
  -4   0 -13   27.12    1.81
  -4   0 -14   20.37    1.85
  -4   0 -15   26.66    1.85
  -4   0 -16    0.08    0.99
  -4   0 -17    2.57    1.12
  -4   1 -17    9.17    1.49
  -4   1 -16    0.89    1.24
  -4   1 -15    0.35    1.02
  -4   1 -14    2.67    1.37
  -4   1 -13    7.04    1.12
  -4   1 -12   23.14    1.66
  -4   1 -11   45.95    1.38
  -4   1 -10   65.00    2.76
  -4   1  -9   14.78    0.96
  -4   1  -8   59.99    2.09
  -4   1  -7   22.72    1.06
  -4   1  -6   26.74    1.32
  -4   1  -5   10.07    0.91
  -4   1  -4   46.62    2.00
  -4   1  -3   11.73    0.87
  -4   1  -2   60.40    2.40
  -4   2  -2    7.40    0.73
  -4   2  -3   99.63    3.51
  -4   2  -4    9.49    0.78
  -4   2  -5   78.45    2.90
  -4   2  -6    3.34    0.74
  -4   2  -7   16.72    0.94
  -4   2  -8   11.74    1.14
  -4   2  -9   21.34    1.08
  -4   2 -10   15.60    1.21
  -4   2 -11    4.55    0.70
  -4   2 -12    9.26    1.38
  -4   2 -13   17.10    1.41
  -4   2 -14    5.06    1.09
  -4   2 -15    6.29    1.30
  -4   2 -16    0.98    1.07
  -4   2 -17    1.75    1.45
  -4   3 -17    3.44    1.31
  -4   3 -16    0.71    1.01
  -4   3 -15    1.92    0.99
  -4   3 -14   13.54    1.44
  -4   3 -13    5.29    1.03
  -4   3 -12    6.98    1.02
  -4   3 -11    6.13    0.73
  -4   3 -10    9.14    0.81
  -4   3  -9   10.23    0.87
  -4   3  -8   20.86    1.26
  -4   3  -7   37.52    1.38
  -4   3  -6   22.12    1.11
  -4   3  -5    9.07    0.90
  -4   3  -4    5.38    0.74
  -4   3  -3   13.81    1.00
  -4   3  -2   28.36    1.17
  -4   4  -2   11.47    0.95
  -4   4  -3   28.00    1.23
  -4   4  -4   79.98    2.82
  -4   4  -5   12.73    0.93
  -4   4  -6   33.10    1.27
  -4   4  -7   49.28    1.98
  -4   4  -8    6.20    0.78
  -4   4  -9   38.03    1.30
  -4   4 -10   25.69    1.18
  -4   4 -11   22.91    1.55
  -4   4 -12    1.62    0.88
  -4   4 -13   -0.82    0.85
  -4   4 -14   10.65    1.44
  -4   4 -15    1.26    0.89
  -4   4 -16    8.48    1.21
  -4   4 -17    5.13    1.15
  -4   5 -17    5.13    1.28
  -4   5 -16    2.92    1.15
  -4   5 -15    0.90    1.03
  -4   5 -14    0.87    0.98
  -4   5 -13   19.98    1.71
  -4   5 -12    7.75    1.33
  -4   5 -11   11.79    1.26
  -4   5 -10   17.49    0.98
  -4   5  -9   24.74    1.16
  -4   5  -8   30.45    1.37
  -4   5  -7   17.61    1.07
  -4   5  -6   13.84    0.95
  -4   5  -5   23.72    1.20
  -4   5  -4   94.11    4.58
  -4   5  -3  133.41    5.25
  -4   5  -2   50.01    2.28
  -4   6  -2   15.58    1.08
  -4   6  -3   46.35    1.88
  -4   6  -4   10.28    1.10
  -4   6  -5   60.78    2.17
  -4   6  -6    8.81    1.05
  -4   6  -7   28.48    1.23
  -4   6  -8   24.17    1.17
  -4   6  -9   30.57    1.24
  -4   6 -10   53.80    2.18
  -4   6 -11   34.68    1.94
  -4   6 -12    8.86    1.32
  -4   6 -13   17.25    1.69
  -4   6 -14    4.04    1.13
  -4   6 -15    3.78    1.34
  -4   6 -16    7.68    1.60
  -4   7 -16    0.82    1.27
  -4   7 -15   -0.18    0.87
  -4   7 -14   14.01    1.63
  -4   7 -13    3.07    1.30
  -4   7 -12    1.21    1.01
  -4   7 -11   34.13    1.97
  -4   7 -10    2.93    1.08
  -4   7  -9    0.80    0.55
  -4   7  -8    8.08    0.82
  -4   7  -7   62.16    2.77
  -4   7  -6   12.36    0.94
  -4   7  -5   22.98    1.19
  -4   7  -4   12.14    0.94
  -4   7  -3  133.12    4.78
  -4   7  -2   10.36    0.99
  -4   8  -2    5.38    0.86
  -4   8  -3   14.37    1.18
  -4   8  -4   71.51    3.28
  -4   8  -5   17.05    1.24
  -4   8  -6   25.75    1.24
  -4   8  -7    4.56    0.87
  -4   8  -8    3.27    0.95
  -4   8  -9    7.75    1.36
  -4   8 -10    5.49    1.20
  -4   8 -11   15.69    1.58
  -4   8 -12    0.44    0.91
  -4   8 -13    0.49    1.10
  -4   8 -14    0.95    1.26
  -4   8 -15    0.13    1.18
  -4   9 -15    1.51    1.34
  -4   9 -14    0.36    0.94
  -4   9 -13    8.82    1.72
  -4   9 -12    2.76    1.19
  -4   9 -11    9.69    1.72
  -4   9 -10    3.15    1.00
  -4   9  -9    2.14    1.25
  -4   9  -8   30.20    1.78
  -4   9  -7   18.08    1.67
  -4   9  -6    7.33    0.85
  -4   9  -5   12.06    1.00
  -4   9  -4    9.19    1.18
  -4   9  -3    9.04    0.98
  -4   9  -2   23.05    1.30
  -4  10  -2   29.10    1.35
  -4  10  -3    5.59    0.86
  -4  10  -4    4.49    1.03
  -4  10  -5    5.20    1.10
  -4  10  -6    7.25    1.28
  -4  10  -7    6.07    1.36
  -4  10  -8    7.95    1.38
  -4  10  -9   17.53    1.60
  -4  10 -10    2.65    1.20
  -4  10 -11    4.88    1.59
  -4  10 -12    2.65    1.20
  -4  10 -13    6.77    1.60
  -4  10 -14    0.36    1.02
  -4  11 -13    1.34    1.57
  -4  11 -12    8.01    1.81
  -4  11 -11   21.38    2.17
  -4  11 -10   10.46    1.66
  -4  11  -9    0.04    1.12
  -4  11  -8    5.13    1.14
  -4  11  -7   13.08    1.60
  -4  11  -6    4.42    1.05
  -4  11  -5    3.46    1.24
  -4  11  -4    9.05    1.44
  -4  11  -3   18.90    1.62
  -4  11  -2   13.61    1.59
  -4  12  -2   23.76    2.08
  -4  12  -3   -0.22    1.06
  -4  12  -4   16.46    1.81
  -4  12  -5    1.54    1.09
  -4  12  -6   12.65    1.65
  -4  12  -7    1.02    0.91
  -4  12  -8   10.31    1.44
  -4  12  -9    5.24    1.40
  -4  12 -10    9.59    1.77
  -4  12 -11    3.07    1.14
  -4  12 -12    3.69    1.58
  -4  13 -11    1.26    1.27
  -4  13 -10   -0.32    1.10
  -4  13  -9   -0.40    1.35
  -4  13  -8    4.81    1.38
  -4  13  -7    1.10    1.40
  -4  13  -6   -0.24    0.93
  -4  13  -5   23.35    1.91
  -4  13  -4    5.08    1.63
  -4  13  -3    4.60    1.35
  -4  13  -2    9.80    1.48
  -4  14  -2    5.87    1.85
  -4  14  -3    8.19    1.69
  -4  14  -4   -0.82    0.84
  -4  14  -5    8.27    1.62
  -4  14  -6    0.24    1.17
  -4  14  -7   10.95    1.96
  -4  14  -8   -0.21    1.21
  -4  14  -9   -0.01    1.04
  -4  15  -7    2.71    1.37
  -4  15  -6    2.78    1.25
  -4  15  -5    4.57    1.55
  -4  15  -4    0.82    1.28
  -4  15  -3    3.59    1.60
  -4  15  -2   10.66    1.68
  -4  16  -2   12.66    2.19
  -4  16  -3    2.34    1.32
  -4  16  -4   14.96    2.08
  -3  -1  -1   53.96    2.38
  -3  -1   0  187.89    7.42
  -3  -1   1   57.89    2.36
  -3   0   1   58.10    2.36
  -3   0   0    0.34    0.46
  -3   0  -1   54.33    2.34
  -3   1  -1   56.13    2.28
  -3   1   0  185.61    7.56
  -3   1   1   56.14    2.28
  -3   2   1  302.01    9.75
  -3   2   0  126.80    6.24
  -3   2  -1  290.31    9.63
  -3   3  -1   11.29    0.81
  -3   3   0   46.33    1.91
  -3   3   1   12.64    0.96
  -3   4   1  109.08    4.16
  -3   4   0   80.54    3.20
  -3   4  -1  104.96    4.05
  -3   5  -1   60.07    2.50
  -3   5   0    1.63    0.73
  -3   5   1   61.77    2.64
  -3   6   1   37.54    1.84
  -3   6   0   88.45    3.56
  -3   6  -1   43.84    1.75
  -3   7  -1  147.82    6.58
  -3   7   0    4.43    0.88
  -3   7   1  138.31    6.67
  -3   8   1    4.53    1.06
  -3   8   0   18.53    1.22
  -3   8  -1    4.59    0.96
  -3   9  -1   34.94    1.51
  -3   9   0   48.28    2.32
  -3   9   1   39.12    1.67
  -3  10   1   23.42    1.44
  -3  10   0   11.65    1.02
  -3  10  -1   24.15    1.31
  -3  11  -1   45.68    1.79
  -3  11   0    5.26    1.19
  -3  11   1   44.98    1.88
  -3  12   1   23.50    1.38
  -3  12   0   23.90    1.28
  -3  12  -1   22.50    1.25
  -3  13  -1    7.89    1.52
  -3  13   0    5.33    1.14
  -3  13   1    5.47    1.32
  -3  14   1    0.43    0.98
  -3  14   0   20.61    1.90
  -3  14  -1    0.96    1.23
  -3  15  -1   13.52    1.81
  -3  15   0   -0.31    1.36
  -3  15   1   11.86    1.73
  -3  16   1    8.17    1.67
  -3  16   0    1.92    1.62
  -3  16  -1    6.59    1.79
  -3  17  -1    1.94    1.73
  -3  17   0   23.91    2.29
  -3  17   1    1.85    1.38
  -3  17  -6   -0.51    1.04
  -3  17  -5    0.28    1.38
  -3  17  -4   10.87    1.83
  -3  17  -3   -0.56    1.17
  -3  17  -2    4.79    1.86
  -3  16  -2    7.81    1.52
  -3  16  -3    6.09    1.35
  -3  16  -4    0.80    1.32
  -3  16  -5    8.99    1.59
  -3  16  -6    8.15    1.65
  -3  16  -7    6.10    1.28
  -3  16  -8    0.03    1.51
  -3  15 -10    2.22    1.37
  -3  15  -9   -0.27    1.36
  -3  15  -8    0.82    1.25
  -3  15  -7    7.84    1.56
  -3  15  -6    2.04    1.29
  -3  15  -5    7.72    1.93
  -3  15  -4    0.91    1.17
  -3  15  -3    6.05    1.76
  -3  15  -2    0.96    1.16
  -3  14  -2    3.68    1.66
  -3  14  -3    8.11    1.50
  -3  14  -4    9.80    1.41
  -3  14  -5    4.46    1.55
  -3  14  -6    2.31    1.22
  -3  14  -7    4.03    1.41
  -3  14  -8   13.61    1.67
  -3  14  -9    3.48    1.16
  -3  14 -10   14.40    2.07
  -3  14 -11    0.86    1.68
  -3  14 -12    6.08    1.28
  -3  13 -13    1.35    1.38
  -3  13 -12    5.91    1.71
  -3  13 -11    6.47    1.37
  -3  13 -10   18.96    1.91
  -3  13  -9    3.26    1.65
  -3  13  -8    5.94    1.22
  -3  13  -7    8.75    1.67
  -3  13  -6    2.87    1.25
  -3  13  -5    3.53    1.47
  -3  13  -4    5.96    1.35
  -3  13  -3    2.31    1.44
  -3  13  -2    4.56    1.33
  -3  12  -2   29.66    1.37
  -3  12  -3    5.61    0.95
  -3  12  -4    2.06    0.80
  -3  12  -5   10.70    1.38
  -3  12  -6    2.36    1.39
  -3  12  -7    6.41    1.43
  -3  12  -8   18.73    1.70
  -3  12  -9    3.35    1.28
  -3  12 -10   15.59    1.68
  -3  12 -11    4.60    1.63
  -3  12 -12    9.36    1.53
  -3  12 -13    2.18    1.70
  -3  12 -14    0.74    1.17
  -3  11 -15    4.88    1.47
  -3  11 -14    2.79    1.55
  -3  11 -13   14.49    1.55
  -3  11 -12    4.11    1.44
  -3  11 -11    1.52    1.08
  -3  11 -10    2.87    1.27
  -3  11  -9   10.59    1.30
  -3  11  -8    6.50    1.31
  -3  11  -7   10.96    0.85
  -3  11  -6   11.29    0.91
  -3  11  -5   53.75    1.76
  -3  11  -4   15.01    1.02
  -3  11  -3   18.94    1.18
  -3  11  -2    6.55    0.84
  -3  10  -2  117.37    4.70
  -3  10  -3   27.50    1.36
  -3  10  -4   12.70    1.06
  -3  10  -5   31.76    1.38
  -3  10  -6   32.58    1.39
  -3  10  -7   29.44    1.26
  -3  10  -8   13.92    1.00
  -3  10  -9    3.86    1.46
  -3  10 -10    3.96    1.42
  -3  10 -11    5.54    1.31
  -3  10 -12    6.05    1.40
  -3  10 -13    1.11    1.18
  -3  10 -14    3.59    1.30
  -3  10 -15   -0.05    1.09
  -3  10 -16   -0.11    0.86
  -3   9 -16    2.95    1.06
  -3   9 -15    3.19    1.15
  -3   9 -14    4.78    1.62
  -3   9 -13    6.89    1.64
  -3   9 -12    7.62    1.21
  -3   9 -11    6.35    1.08
  -3   9 -10   19.70    1.59
  -3   9  -9   15.05    1.05
  -3   9  -8   14.91    1.25
  -3   9  -7   15.91    1.01
  -3   9  -6   13.42    1.22
  -3   9  -5   12.43    1.02
  -3   9  -4  259.54    6.67
  -3   9  -3  106.59    4.52
  -3   9  -2   23.97    1.29
  -3   8  -2  297.42    8.25
  -3   8  -3   94.51    3.31
  -3   8  -4   32.31    1.45
  -3   8  -5   19.63    1.19
  -3   8  -6   28.43    1.44
  -3   8  -7   15.86    1.29
  -3   8  -8  131.34    4.06
  -3   8  -9   33.39    1.33
  -3   8 -10  170.06    3.82
  -3   8 -11   14.16    1.53
  -3   8 -12   16.85    1.44
  -3   8 -13   11.83    1.49
  -3   8 -14    5.37    1.41
  -3   8 -15    8.28    1.42
  -3   8 -16    1.53    1.23
  -3   8 -17    0.56    1.14
  -3   7 -17    0.68    1.02
  -3   7 -16    0.29    1.31
  -3   7 -15    0.49    0.97
  -3   7 -14    1.71    1.38
  -3   7 -13   49.42    2.37
  -3   7 -12    3.21    1.39
  -3   7 -11   58.94    2.46
  -3   7 -10    3.98    0.83
  -3   7  -9    6.65    1.03
  -3   7  -8    4.74    0.74
  -3   7  -7   24.94    1.20
  -3   7  -6    7.85    0.87
  -3   7  -5  132.25    5.46
  -3   7  -4  118.85    5.44
  -3   7  -3   43.66    1.70
  -3   7  -2   28.04    1.32
  -3   6  -2   60.71    2.59
  -3   6  -3  107.69    4.03
  -3   6  -4    1.90    0.74
  -3   6  -5   33.73    1.38
  -3   6  -6   11.77    0.93
  -3   6  -7  121.83    5.14
  -3   6  -8   39.68    1.55
  -3   6  -9   14.53    0.99
  -3   6 -10  108.49    3.74
  -3   6 -11   44.43    1.44
  -3   6 -12    2.44    0.64
  -3   6 -13   -0.21    0.88
  -3   6 -14    4.13    1.40
  -3   6 -15    0.05    0.99
  -3   6 -16    1.02    1.07
  -3   6 -17    4.30    1.68
  -3   6 -18    4.85    1.44
  -3   5 -18    2.95    1.38
  -3   5 -17    2.20    1.25
  -3   5 -16    1.72    1.57
  -3   5 -15    0.53    0.93
  -3   5 -14   22.86    1.76
  -3   5 -13   13.46    1.32
  -3   5 -12    0.30    0.92
  -3   5 -11   63.62    1.91
  -3   5 -10  132.95    4.29
  -3   5  -9   18.70    1.10
  -3   5  -8   11.69    0.99
  -3   5  -7    8.51    0.94
  -3   5  -6   10.35    0.86
  -3   5  -5   27.89    1.38
  -3   5  -4   56.23    2.40
  -3   5  -3   86.68    3.56
  -3   5  -2  152.33    7.08
  -3   4  -2   65.13    2.69
  -3   4  -3  174.42    7.66
  -3   4  -4   40.42    1.46
  -3   4  -5   67.32    2.40
  -3   4  -6   30.51    1.16
  -3   4  -7    1.03    0.57
  -3   4  -8   61.33    2.12
  -3   4  -9   19.89    1.01
  -3   4 -10    6.05    0.84
  -3   4 -11   62.68    2.88
  -3   4 -12   33.38    1.24
  -3   4 -13   12.89    1.05
  -3   4 -14    2.05    0.95
  -3   4 -15    0.89    1.13
  -3   4 -16   11.03    1.62
  -3   4 -17    0.37    1.40
  -3   4 -18    3.85    1.31
  -3   3 -19    9.86    1.88
  -3   3 -18    0.06    1.24
  -3   3 -17    8.34    1.45
  -3   3 -16   -0.42    0.98
  -3   3 -15    6.53    1.41
  -3   3 -14   14.95    1.36
  -3   3 -13   10.81    0.83
  -3   3 -12   23.82    1.15
  -3   3 -11    2.98    0.70
  -3   3 -10   67.18    2.33
  -3   3  -9   90.77    4.52
  -3   3  -8    1.13    0.66
  -3   3  -7   12.39    0.82
  -3   3  -6   20.59    1.10
  -3   3  -5   57.11    2.13
  -3   3  -4  128.31    6.45
  -3   3  -3   51.93    2.14
  -3   3  -2  206.44    8.41
  -3   2  -2   12.06    0.75
  -3   2  -3  357.93   10.69
  -3   2  -4   62.39    2.37
  -3   2  -5  119.57    4.18
  -3   2  -6   82.47    3.07
  -3   2  -7   62.13    1.98
  -3   2  -8   11.35    0.94
  -3   2  -9    9.98    0.81
  -3   2 -10   18.83    1.02
  -3   2 -11  132.39    4.31
  -3   2 -12   25.63    1.37
  -3   2 -13   10.32    0.86
  -3   2 -14    4.63    1.03
  -3   2 -15   18.87    1.58
  -3   2 -16    0.98    1.25
  -3   2 -17   10.29    1.55
  -3   2 -18    0.03    0.97
  -3   2 -19    5.27    1.41
  -3   1 -19    6.64    1.41
  -3   1 -18    1.41    1.30
  -3   1 -17    0.94    1.14
  -3   1 -16    9.09    1.28
  -3   1 -15    2.96    0.92
  -3   1 -14    0.71    1.13
  -3   1 -13    6.09    0.74
  -3   1 -12  105.28    3.51
  -3   1 -11   13.30    1.05
  -3   1 -10   36.91    1.39
  -3   1  -9   47.01    1.85
  -3   1  -8   84.21    3.16
  -3   1  -7    0.96    0.53
  -3   1  -6   60.97    2.19
  -3   1  -5  103.17    3.79
  -3   1  -4  162.96    6.99
  -3   1  -3   72.39    2.73
  -3   1  -2   18.65    0.93
  -3   0  -2  106.20    3.78
  -3   0  -3  502.08   12.61
  -3   0  -4  104.91    3.77
  -3   0  -5  117.28    4.25
  -3   0  -6   16.72    0.98
  -3   0  -7    0.48    0.50
  -3   0  -8   18.95    0.98
  -3   0  -9    4.62    0.65
  -3   0 -10    1.10    0.51
  -3   0 -11   12.58    0.87
  -3   0 -12    8.19    0.82
  -3   0 -13   56.90    2.48
  -3   0 -14   -0.54    0.54
  -3   0 -15    5.84    1.15
  -3   0 -16    5.77    1.05
  -3   0 -17    0.77    0.81
  -3   0 -18    0.94    0.89
  -3   0 -19    2.59    0.94
  -3  -1 -19    4.65    1.46
  -3  -1 -18   -0.64    0.98
  -3  -1 -17    2.34    0.84
  -3  -1 -16    9.14    1.15
  -3  -1 -15    4.69    1.29
  -3  -1 -14    1.01    0.90
  -3  -1 -13    6.12    0.79
  -3  -1 -12  100.83    3.60
  -3  -1 -11    9.93    0.84
  -3  -1 -10   36.58    1.32
  -3  -1  -9   45.20    1.96
  -3  -1  -8   84.51    3.15
  -3  -1  -7    3.55    0.53
  -3  -1  -6   56.17    2.37
  -3  -1  -5  105.38    3.59
  -3  -1  -4  169.55    7.23
  -3  -1  -3   74.47    2.97
  -3  -1  -2   18.98    0.92
  -2  18   1    1.26    1.16
  -2  18   0    7.18    1.57
  -2  18  -1    2.81    1.23
  -2  17  -1    9.49    1.62
  -2  17   0    0.01    1.16
  -2  17   1   12.48    1.68
  -2  16   1    0.73    1.39
  -2  16   0   -0.24    0.73
  -2  16  -1    2.73    1.07
  -2  15  -1    2.45    0.97
  -2  15   0    6.47    1.23
  -2  15   1    4.17    0.98
  -2  14   1    6.90    1.18
  -2  14   0    0.91    1.10
  -2  14  -1    4.23    1.12
  -2  13  -1  101.55    3.66
  -2  13   0   16.63    1.20
  -2  13   1   95.10    3.81
  -2  12   1    2.32    0.70
  -2  12   0  116.64    4.41
  -2  12  -1    0.43    0.86
  -2  11  -1   49.11    1.96
  -2  11   0   30.37    1.50
  -2  11   1   46.98    2.07
  -2  10   1   44.53    2.09
  -2  10   0   62.85    2.47
  -2  10  -1   43.63    1.66
  -2   9  -1   42.65    1.75
  -2   9   0    9.51    0.88
  -2   9   1   46.88    1.97
  -2   8   1    6.98    0.77
  -2   8   0   31.23    1.58
  -2   8  -1    5.87    0.90
  -2   7  -1   55.76    2.25
  -2   7   0  438.43   12.76
  -2   7   1   45.65    2.31
  -2   6   1  370.91   11.48
  -2   6   0  423.40   12.19
  -2   6  -1  362.64   11.32
  -2   5  -1  446.36   11.95
  -2   5   0  425.42   11.90
  -2   5   1  461.09   12.41
  -2   4   1 1217.79   18.72
  -2   4   0   11.78    0.81
  -2   4  -1 1176.22   18.13
  -2   3  -1  208.17    7.29
  -2   3   0    6.85    0.60
  -2   3   1  220.99    7.80
  -2   2   1   33.05    1.32
  -2   2   0   55.11    2.18
  -2   2  -1   34.98    1.58
  -2   1  -1  302.27    7.47
  -2   1   0  627.93   10.65
  -2   1   1  312.48    7.92
  -2   0   1  518.12    9.45
  -2   0   0   75.66    2.65
  -2   0  -1  514.65    9.33
  -2  -1  -1  308.43    7.49
  -2  -1   0  622.31   10.47
  -2  -1   1  305.19    7.53
  -2  -1 -20    1.12    1.58
  -2  -1 -19   14.91    1.71
  -2  -1 -18    3.63    1.38
  -2  -1 -17    0.98    1.07
  -2  -1 -16   -0.23    0.79
  -2  -1 -15   41.42    1.28
  -2  -1 -14    6.90    0.86
  -2  -1 -13   23.77    1.16
  -2  -1 -12    1.98    0.74
  -2  -1 -11   27.99    1.17
  -2  -1 -10   20.08    0.98
  -2  -1  -9   69.98    2.62
  -2  -1  -8   52.56    2.35
  -2  -1  -7   68.31    2.70
  -2  -1  -6   47.34    1.76
  -2  -1  -5  216.08    7.42
  -2  -1  -4   78.68    2.83
  -2  -1  -3   16.54    0.69
  -2  -1  -2   32.73    1.42
  -2   0  -2  261.21    6.87
  -2   0  -3 1113.00   14.84
  -2   0  -4  938.74   14.32
  -2   0  -5   13.95    0.68
  -2   0  -6  163.70    6.95
  -2   0  -7   38.65    1.68
  -2   0  -8  292.40    9.24
  -2   0  -9   26.82    1.03
  -2   0 -10   18.37    0.96
  -2   0 -11  181.70    5.83
  -2   0 -12  197.24    5.61
  -2   0 -13  122.71    4.09
  -2   0 -14   33.62    1.28
  -2   0 -15   57.55    2.38
  -2   0 -16    0.63    0.89
  -2   0 -17   -0.21    0.74
  -2   0 -18    0.62    0.86
  -2   0 -19    2.29    1.08
  -2   0 -20    0.10    0.89
  -2   1 -20    2.45    1.20
  -2   1 -19   17.83    1.76
  -2   1 -18    4.38    1.05
  -2   1 -17    4.51    1.26
  -2   1 -16    1.07    0.85
  -2   1 -15   41.09    1.26
  -2   1 -14    7.60    0.81
  -2   1 -13   23.13    1.12
  -2   1 -12    0.92    0.78
  -2   1 -11   27.37    1.38
  -2   1 -10   21.16    0.97
  -2   1  -9   66.46    2.70
  -2   1  -8   50.86    2.32
  -2   1  -7   72.95    3.11
  -2   1  -6   48.46    1.73
  -2   1  -5  211.29    7.15
  -2   1  -4   81.47    2.99
  -2   1  -3   15.76    0.73
  -2   1  -2   32.40    1.48
  -2   2  -2  260.92    7.50
  -2   2  -3  240.08    7.35
  -2   2  -4    4.54    0.50
  -2   2  -5   35.07    1.45
  -2   2  -6  215.42    7.83
  -2   2  -7   32.98    1.41
  -2   2  -8   23.29    1.07
  -2   2  -9    4.35    0.65
  -2   2 -10   18.59    1.04
  -2   2 -11   41.64    1.46
  -2   2 -12   43.85    1.51
  -2   2 -13   97.96    3.68
  -2   2 -14   15.51    0.92
  -2   2 -15    5.05    1.20
  -2   2 -16   14.39    1.45
  -2   2 -17    0.32    0.89
  -2   2 -18    6.67    1.13
  -2   2 -19    3.32    1.22
  -2   2 -20   -0.42    1.01
  -2   3 -19    0.01    0.89
  -2   3 -18    1.38    1.01
  -2   3 -17   -0.27    0.77
  -2   3 -16    5.68    1.06
  -2   3 -15   22.68    1.52
  -2   3 -14   25.75    1.12
  -2   3 -13    2.72    0.69
  -2   3 -12    9.71    0.86
  -2   3 -11   52.13    1.62
  -2   3 -10   47.25    1.86
  -2   3  -9   91.74    3.27
  -2   3  -8  176.72    7.14
  -2   3  -7  111.91    3.95
  -2   3  -6  270.22    9.26
  -2   3  -5   63.77    2.65
  -2   3  -4   14.06    0.71
  -2   3  -3  279.26    8.49
  -2   3  -2   32.50    1.37
  -2   4  -2  106.32    3.74
  -2   4  -3  322.50    9.65
  -2   4  -4   99.33    3.81
  -2   4  -5  179.01    7.62
  -2   4  -6   31.13    1.74
  -2   4  -7  329.84    9.73
  -2   4  -8   24.40    1.07
  -2   4  -9   15.13    0.93
  -2   4 -10  168.79    6.05
  -2   4 -11   56.93    2.09
  -2   4 -12    8.63    0.87
  -2   4 -13    1.92    0.69
  -2   4 -14   32.20    1.22
  -2   4 -15   14.07    1.43
  -2   4 -16    1.94    1.07
  -2   4 -17    1.05    1.08
  -2   4 -18    0.15    0.84
  -2   4 -19    0.53    1.04
  -2   5 -19    1.53    1.49
  -2   5 -18    9.82    1.35
  -2   5 -17    1.02    1.31
  -2   5 -16    0.88    1.07
  -2   5 -15    2.65    0.95
  -2   5 -14    5.22    0.65
  -2   5 -13   16.20    1.01
  -2   5 -12   30.03    1.35
  -2   5 -11   33.79    1.28
  -2   5 -10  112.73    4.63
  -2   5  -9  208.12    6.45
  -2   5  -8   45.89    1.83
  -2   5  -7   65.48    2.74
  -2   5  -6   38.44    1.54
  -2   5  -5  131.02    4.54
  -2   5  -4    5.07    0.62
  -2   5  -3   23.66    0.97
  -2   5  -2   81.90    3.36
  -2   6  -2  796.45   16.95
  -2   6  -3   77.97    3.07
  -2   6  -4   79.66    3.05
  -2   6  -5   14.52    0.92
  -2   6  -6   29.62    1.18
  -2   6  -7   18.24    0.99
  -2   6  -8  143.69    6.01
  -2   6  -9    7.91    0.80
  -2   6 -10  102.02    4.25
  -2   6 -11  118.00    4.32
  -2   6 -12   31.08    1.24
  -2   6 -13   29.02    1.20
  -2   6 -14   14.38    1.46
  -2   6 -15    7.70    1.20
  -2   6 -16   11.68    1.33
  -2   6 -17    0.17    1.07
  -2   6 -18    6.18    1.48
  -2   6 -19    0.70    1.27
  -2   7 -18    4.30    1.28
  -2   7 -17    1.12    1.06
  -2   7 -16    2.45    0.96
  -2   7 -15   21.37    1.63
  -2   7 -14   12.73    1.56
  -2   7 -13   31.03    1.15
  -2   7 -12    2.09    0.76
  -2   7 -11   13.72    0.95
  -2   7 -10  191.18    5.39
  -2   7  -9   81.84    2.62
  -2   7  -8   73.54    2.68
  -2   7  -7  142.50    5.87
  -2   7  -6  138.40    6.26
  -2   7  -5  118.22    4.19
  -2   7  -4   62.00    2.42
  -2   7  -3    8.11    0.72
  -2   7  -2  158.23    5.15
  -2   8  -2    8.71    0.78
  -2   8  -3    5.85    0.79
  -2   8  -4  108.24    3.85
  -2   8  -5   81.82    3.20
  -2   8  -6    4.05    0.86
  -2   8  -7   60.90    2.35
  -2   8  -8   76.98    2.79
  -2   8  -9   51.52    2.00
  -2   8 -10    9.02    1.20
  -2   8 -11   -0.05    0.54
  -2   8 -12    2.99    0.62
  -2   8 -13    5.68    1.12
  -2   8 -14   10.21    1.34
  -2   8 -15    3.02    1.24
  -2   8 -16    6.32    1.16
  -2   8 -17    9.29    1.57
  -2   8 -18    4.73    1.80
  -2   9 -17    1.87    1.04
  -2   9 -16    0.77    1.07
  -2   9 -15    4.08    1.54
  -2   9 -14    9.55    1.25
  -2   9 -13   18.77    1.59
  -2   9 -12    5.00    1.38
  -2   9 -11   12.07    0.90
  -2   9 -10   41.71    1.46
  -2   9  -9    7.75    1.04
  -2   9  -8   17.43    1.20
  -2   9  -7    8.38    0.88
  -2   9  -6   20.84    1.35
  -2   9  -5   63.59    2.42
  -2   9  -4    9.79    0.84
  -2   9  -3   88.96    3.36
  -2   9  -2  140.83    6.39
  -2  10  -2   49.40    2.07
  -2  10  -3   25.31    1.41
  -2  10  -4   94.56    4.46
  -2  10  -5   80.50    2.75
  -2  10  -6   59.14    2.20
  -2  10  -7   52.59    1.75
  -2  10  -8   50.14    1.79
  -2  10  -9   19.36    1.10
  -2  10 -10   44.23    1.50
  -2  10 -11    8.71    1.19
  -2  10 -12   57.68    2.58
  -2  10 -13   20.99    2.02
  -2  10 -14    0.56    1.13
  -2  10 -15    0.16    0.90
  -2  10 -16    1.84    1.35
  -2  10 -17    0.29    1.08
  -2  11 -16    4.68    1.47
  -2  11 -15    0.10    1.01
  -2  11 -14   25.87    2.03
  -2  11 -13    7.26    1.33
  -2  11 -12    0.00    0.85
  -2  11 -11    3.76    1.15
  -2  11 -10    7.77    1.31
  -2  11  -9   12.72    1.16
  -2  11  -8   -0.19    0.67
  -2  11  -7   19.80    1.13
  -2  11  -6    9.37    0.93
  -2  11  -5    8.61    0.90
  -2  11  -4  136.10    4.85
  -2  11  -3  114.48    4.63
  -2  11  -2   10.64    1.07
  -2  12  -2   21.36    1.17
  -2  12  -3   25.89    1.27
  -2  12  -4   31.95    1.45
  -2  12  -5   33.08    1.34
  -2  12  -6    5.12    0.83
  -2  12  -7   26.43    1.18
  -2  12  -8    0.67    1.15
  -2  12  -9    2.04    0.99
  -2  12 -10    8.87    1.38
  -2  12 -11    0.37    1.47
  -2  12 -12   13.49    1.77
  -2  12 -13    9.93    1.47
  -2  12 -14    1.22    1.51
  -2  12 -15    3.63    1.32
  -2  13 -14   -0.26    1.46
  -2  13 -13   12.52    1.72
  -2  13 -12    0.49    1.10
  -2  13 -11    2.54    1.01
  -2  13 -10    7.24    1.38
  -2  13  -9   15.81    1.61
  -2  13  -8    2.20    1.06
  -2  13  -7   45.09    2.34
  -2  13  -6    0.37    0.97
  -2  13  -5   12.90    0.88
  -2  13  -4    4.14    0.88
  -2  13  -3   21.01    1.10
  -2  13  -2   10.91    0.91
  -2  14  -2    3.67    0.98
  -2  14  -3    5.48    1.49
  -2  14  -4    8.09    1.32
  -2  14  -5   12.05    1.40
  -2  14  -6    6.46    1.31
  -2  14  -7   17.78    1.68
  -2  14  -8    6.41    1.27
  -2  14  -9    1.16    1.50
  -2  14 -10    1.76    1.24
  -2  14 -11    0.50    0.90
  -2  14 -12    2.83    1.18
  -2  14 -13    4.16    1.40
  -2  15 -12    2.89    1.46
  -2  15 -11    0.35    1.01
  -2  15 -10    8.22    1.77
  -2  15  -9    6.65    1.31
  -2  15  -8    4.22    1.19
  -2  15  -7    3.11    1.17
  -2  15  -6    3.93    1.17
  -2  15  -5    1.62    1.17
  -2  15  -4    5.28    1.19
  -2  15  -3    2.15    1.01
  -2  15  -2   10.78    1.50
  -2  16  -2    1.07    1.33
  -2  16  -3   11.35    1.58
  -2  16  -4    2.01    1.06
  -2  16  -5    0.70    0.90
  -2  16  -6   -0.45    1.04
  -2  16  -7    2.83    1.14
  -2  16  -8   -0.56    1.39
  -2  16  -9    2.26    1.62
  -2  16 -10    4.30    1.23
  -2  17  -8    0.59    1.12
  -2  17  -7    3.19    1.16
  -2  17  -6    5.45    1.19
  -2  17  -5   -0.41    1.11
  -2  17  -4    5.35    1.41
  -2  17  -3    0.53    1.17
  -2  17  -2    1.86    1.29
  -2  18  -2    1.31    1.18
  -2  18  -3    2.86    1.28
  -2  18  -4    2.03    1.70
  -2  18  -5    3.58    1.95
  -1  -1  -1  789.73    8.55
  -1  -1   0 1837.04   12.96
  -1  -1   1  835.59    9.53
  -1   0   1  932.82    9.19
  -1   0   0    0.21    0.18
  -1   0  -1  914.94    8.88
  -1   1  -1  817.50    8.84
  -1   1   0 1861.67   13.43
  -1   1   1  828.89   10.35
  -1   2   1  845.33   11.08
  -1   2   0 5825.47   27.34
  -1   2  -1  841.20   10.25
  -1   3  -1  980.11   12.39
  -1   3   0  180.70    5.61
  -1   3   1 1040.68   13.08
  -1   4   1  434.86    9.46
  -1   4   0  140.92    5.61
  -1   4  -1  403.24    9.07
  -1   5  -1  663.60   12.39
  -1   5   0  432.38   10.06
  -1   5   1  652.81   12.56
  -1   6   1   37.08    1.55
  -1   6   0   12.77    0.79
  -1   6  -1   34.71    1.44
  -1   7  -1    5.49    0.67
  -1   7   0  309.50    9.94
  -1   7   1    7.11    0.71
  -1   8   1  337.56   11.07
  -1   8   0  270.55    9.66
  -1   8  -1  338.30   11.16
  -1   9  -1   22.02    1.11
  -1   9   0  254.39    9.18
  -1   9   1   26.75    1.26
  -1  10   1   26.02    1.28
  -1  10   0  180.71    6.99
  -1  10  -1   21.56    1.32
  -1  11  -1  102.45    3.62
  -1  11   0   52.16    1.84
  -1  11   1   97.58    3.38
  -1  12   1   96.19    4.61
  -1  12   0  148.11    5.39
  -1  12  -1  101.70    4.59
  -1  13  -1   27.20    1.27
  -1  13   0   30.32    1.40
  -1  13   1   26.52    1.32
  -1  14   1   42.61    1.47
  -1  14   0   15.35    1.05
  -1  14  -1   41.74    1.62
  -1  15  -1   27.02    1.90
  -1  15   0   14.23    1.68
  -1  15   1   26.37    1.83
  -1  16   1    0.70    1.39
  -1  16   0    0.54    1.06
  -1  16  -1    0.98    1.45
  -1  17  -1    2.63    1.21
  -1  17   0   -0.06    0.86
  -1  17   1    1.26    1.09
  -1  18   1    0.60    1.49
  -1  18   0   12.97    1.62
  -1  18  -1   -1.06    1.03
  -1  19  -1    2.56    1.55
  -1  19   0   -0.61    1.18
  -1  19   1    4.07    1.32
  -1  19  -3    4.46    1.45
  -1  19  -2    0.19    1.11
  -1  18  -2    0.27    0.96
  -1  18  -3    0.24    1.18
  -1  18  -4    0.11    0.96
  -1  18  -5    1.81    1.32
  -1  18  -6    5.93    1.66
  -1  18  -7    2.08    1.48
  -1  17  -9    2.94    1.43
  -1  17  -8    0.97    1.56
  -1  17  -7    1.20    1.18
  -1  17  -6    3.72    1.47
  -1  17  -5    3.85    1.66
  -1  17  -4    3.58    1.16
  -1  17  -3    0.44    1.03
  -1  17  -2    6.34    1.40
  -1  16  -2    0.47    1.11
  -1  16  -3    3.18    1.63
  -1  16  -4    3.36    1.29
  -1  16  -5    2.95    1.28
  -1  16  -6    8.98    1.52
  -1  16  -7   27.57    1.95
  -1  16  -8    1.32    1.26
  -1  16  -9    1.68    1.16
  -1  16 -10    2.95    1.22
  -1  16 -11    0.00    0.86
  -1  15 -13    2.81    1.41
  -1  15 -12    3.46    1.43
  -1  15 -11    1.35    1.54
  -1  15 -10    5.34    1.69
  -1  15  -9    4.19    1.72
  -1  15  -8    5.91    1.38
  -1  15  -7    1.20    1.01
  -1  15  -6   10.66    1.40
  -1  15  -5   17.06    1.61
  -1  15  -4    2.78    1.03
  -1  15  -3    3.07    1.04
  -1  15  -2   67.40    2.53
  -1  14  -2   20.73    1.17
  -1  14  -3   40.22    1.43
  -1  14  -4   28.34    1.22
  -1  14  -5   16.39    1.65
  -1  14  -6   23.40    1.75
  -1  14  -7   12.68    1.63
  -1  14  -8    5.10    1.29
  -1  14  -9    5.15    1.47
  -1  14 -10    3.43    1.25
  -1  14 -11    8.78    1.55
  -1  14 -12    1.29    1.51
  -1  14 -13   14.91    1.98
  -1  14 -14    1.33    1.59
  -1  13 -15    1.37    1.07
  -1  13 -14    1.01    1.59
  -1  13 -13    4.21    1.64
  -1  13 -12    2.37    1.03
  -1  13 -11    2.29    1.08
  -1  13 -10    3.59    1.37
  -1  13  -9    1.68    1.10
  -1  13  -8    6.51    1.54
  -1  13  -7   14.27    0.93
  -1  13  -6   35.66    1.56
  -1  13  -5   35.36    1.44
  -1  13  -4   18.59    1.18
  -1  13  -3   44.62    1.58
  -1  13  -2   20.51    1.13
  -1  12  -2    3.29    0.80
  -1  12  -3   25.33    1.29
  -1  12  -4  121.72    4.54
  -1  12  -5   44.87    1.64
  -1  12  -6    8.19    0.91
  -1  12  -7   44.68    1.51
  -1  12  -8   24.88    1.22
  -1  12  -9   58.51    2.35
  -1  12 -10    4.64    1.47
  -1  12 -11    6.50    1.29
  -1  12 -12    7.80    1.36
  -1  12 -13   15.67    1.84
  -1  12 -14    6.44    1.61
  -1  12 -15    1.69    0.94
  -1  12 -16    0.94    1.08
  -1  11 -17    0.58    1.51
  -1  11 -16    1.84    1.17
  -1  11 -15   -0.18    0.95
  -1  11 -14   -0.39    0.83
  -1  11 -13    0.40    0.93
  -1  11 -12   27.65    2.02
  -1  11 -11   16.41    1.50
  -1  11 -10   13.76    0.98
  -1  11  -9   28.52    1.33
  -1  11  -8    4.82    0.78
  -1  11  -7   10.65    0.92
  -1  11  -6   45.61    1.58
  -1  11  -5    5.14    0.79
  -1  11  -4   17.63    1.22
  -1  11  -3   45.34    1.74
  -1  11  -2   83.81    3.13
  -1  10  -2    4.19    0.69
  -1  10  -3   34.17    1.28
  -1  10  -4   24.88    1.23
  -1  10  -5    8.64    0.91
  -1  10  -6   23.56    1.20
  -1  10  -7   39.91    1.59
  -1  10  -8    8.87    1.08
  -1  10  -9   23.03    1.26
  -1  10 -10   20.13    1.14
  -1  10 -11   43.74    1.51
  -1  10 -12    4.85    1.17
  -1  10 -13    5.29    1.53
  -1  10 -14    0.89    1.10
  -1  10 -15    1.45    1.20
  -1  10 -16    0.89    1.49
  -1  10 -17    3.80    1.28
  -1   9 -18    1.32    1.63
  -1   9 -17   22.01    2.15
  -1   9 -16    3.06    1.12
  -1   9 -15    2.63    1.32
  -1   9 -14    4.14    1.25
  -1   9 -13   22.03    1.64
  -1   9 -12   32.36    1.27
  -1   9 -11   19.43    1.17
  -1   9 -10   16.23    1.17
  -1   9  -9   68.07    2.23
  -1   9  -8   28.67    1.24
  -1   9  -7   85.37    2.99
  -1   9  -6   16.60    1.06
  -1   9  -5   63.98    2.51
  -1   9  -4   68.97    2.77
  -1   9  -3   54.76    2.36
  -1   9  -2  103.18    3.71
  -1   8  -2  220.73    9.12
  -1   8  -3   22.53    1.02
  -1   8  -4  126.25    4.59
  -1   8  -5  223.90    8.42
  -1   8  -6   64.27    2.48
  -1   8  -7   23.32    1.10
  -1   8  -8    3.76    0.82
  -1   8  -9   50.71    1.75
  -1   8 -10   43.67    1.76
  -1   8 -11   29.37    1.27
  -1   8 -12   31.85    1.30
  -1   8 -13   59.87    2.39
  -1   8 -14    9.57    1.33
  -1   8 -15   12.15    1.47
  -1   8 -16    5.74    1.41
  -1   8 -17   -0.22    1.27
  -1   8 -18    4.04    1.48
  -1   7 -19    1.19    1.54
  -1   7 -18    7.04    1.30
  -1   7 -17    0.98    1.06
  -1   7 -16    1.79    1.01
  -1   7 -15    0.13    0.89
  -1   7 -14    0.65    0.83
  -1   7 -13   23.33    1.13
  -1   7 -12   15.66    0.98
  -1   7 -11    8.53    0.90
  -1   7 -10   78.55    2.71
  -1   7  -9   38.93    1.37
  -1   7  -8  218.84    7.57
  -1   7  -7   14.95    0.84
  -1   7  -6   91.09    3.52
  -1   7  -5   49.59    2.40
  -1   7  -4  127.66    4.72
  -1   7  -3  110.46    4.09
  -1   7  -2  312.92   10.25
  -1   6  -2  110.64    4.02
  -1   6  -3  292.37    9.33
  -1   6  -4   79.65    3.21
  -1   6  -5  287.12   10.51
  -1   6  -6   46.60    1.83
  -1   6  -7    3.25    0.59
  -1   6  -8    6.37    0.73
  -1   6  -9    4.62    0.68
  -1   6 -10  128.55    5.55
  -1   6 -11   32.96    1.31
  -1   6 -12   14.81    1.06
  -1   6 -13   38.10    1.40
  -1   6 -14    1.57    0.58
  -1   6 -15   21.92    1.69
  -1   6 -16    1.33    0.97
  -1   6 -17    4.82    1.38
  -1   6 -18    4.44    1.57
  -1   6 -19   -0.29    0.78
  -1   5 -20    0.13    1.00
  -1   5 -19    1.53    1.26
  -1   5 -18    1.35    1.08
  -1   5 -17    4.50    1.07
  -1   5 -16   26.65    1.79
  -1   5 -15   27.04    1.68
  -1   5 -14   15.97    1.05
  -1   5 -13   37.19    1.38
  -1   5 -12   25.02    1.20
  -1   5 -11  148.63    5.44
  -1   5 -10   24.99    1.18
  -1   5  -9   69.40    2.64
  -1   5  -8   83.66    2.90
  -1   5  -7  304.27   10.12
  -1   5  -6  178.46    7.81
  -1   5  -5  230.83    8.47
  -1   5  -4   60.21    2.67
  -1   5  -3  882.26   14.72
  -1   5  -2  194.12    6.87
  -1   4  -2  257.78    7.15
  -1   4  -3  281.14    7.93
  -1   4  -4   77.09    2.82
  -1   4  -5  115.29    5.65
  -1   4  -6   81.90    3.24
  -1   4  -7   53.22    2.28
  -1   4  -8    9.76    0.72
  -1   4  -9   67.15    2.61
  -1   4 -10  106.42    5.25
  -1   4 -11   20.61    1.07
  -1   4 -12   93.96    4.21
  -1   4 -13   53.68    2.03
  -1   4 -14   68.72    2.90
  -1   4 -15    5.30    0.75
  -1   4 -16   21.13    1.52
  -1   4 -17    2.54    1.17
  -1   4 -18   10.74    1.58
  -1   4 -19    3.18    1.44
  -1   4 -20    2.76    1.26
  -1   3 -20    3.87    1.26
  -1   3 -19    4.37    1.34
  -1   3 -18   14.61    1.50
  -1   3 -17    5.13    1.17
  -1   3 -16    0.00    0.99
  -1   3 -15    3.56    0.64
  -1   3 -14   32.45    1.27
  -1   3 -13   12.81    0.92
  -1   3 -12   29.41    1.32
  -1   3 -11   19.99    1.17
  -1   3 -10   39.26    1.64
  -1   3  -9  132.59    6.57
  -1   3  -8    1.29    0.58
  -1   3  -7  290.56    9.06
  -1   3  -6  332.93    9.20
  -1   3  -5  251.05    7.64
  -1   3  -4  235.66    7.08
  -1   3  -3  230.47    6.44
  -1   3  -2  153.89    5.16
  -1   2  -2  842.97   10.61
  -1   2  -3 2447.16   18.96
  -1   2  -4 1588.00   16.38
  -1   2  -5  274.24    7.66
  -1   2  -6   22.02    0.90
  -1   2  -7  214.41    7.56
  -1   2  -8  479.85   12.11
  -1   2  -9  119.33    4.27
  -1   2 -10  352.18    9.40
  -1   2 -11  119.14    5.28
  -1   2 -12  101.61    4.69
  -1   2 -13   17.85    1.04
  -1   2 -14   42.99    1.50
  -1   2 -15    7.92    0.69
  -1   2 -16    0.20    0.78
  -1   2 -17   -0.30    0.98
  -1   2 -18   15.84    1.57
  -1   2 -19    5.36    1.18
  -1   2 -20    9.62    1.47
  -1   1 -20    4.98    1.35
  -1   1 -19    1.23    1.16
  -1   1 -18   12.32    1.43
  -1   1 -17    5.30    0.98
  -1   1 -16    8.85    1.03
  -1   1 -15   39.83    1.42
  -1   1 -14   28.46    1.27
  -1   1 -13   34.69    1.29
  -1   1 -12   61.58    2.39
  -1   1 -11  100.75    3.37
  -1   1 -10  104.12    3.66
  -1   1  -9   54.83    2.32
  -1   1  -8  120.84    4.22
  -1   1  -7   72.48    2.84
  -1   1  -6  105.46    4.96
  -1   1  -5   39.89    1.62
  -1   1  -4  183.78    5.49
  -1   1  -3 1554.40   14.24
  -1   1  -2  701.11    8.74
  -1   0  -2   28.10    1.08
  -1   0  -3  553.14    8.22
  -1   0  -4    0.09    0.22
  -1   0  -5   82.55    2.85
  -1   0  -6  729.34   12.46
  -1   0  -7  169.80    6.49
  -1   0  -8  137.48    6.68
  -1   0  -9   33.37    1.64
  -1   0 -10   77.17    2.85
  -1   0 -11   35.18    1.51
  -1   0 -12    0.50    0.55
  -1   0 -13    1.73    0.62
  -1   0 -14   11.47    0.98
  -1   0 -15   15.45    1.14
  -1   0 -16    2.66    0.86
  -1   0 -17    0.22    0.77
  -1   0 -18    7.34    1.12
  -1   0 -19    2.83    1.08
  -1   0 -20    3.98    1.37
  -1  -1 -20    4.28    1.18
  -1  -1 -19    2.02    0.96
  -1  -1 -18   10.73    1.44
  -1  -1 -17    3.29    0.98
  -1  -1 -16    7.19    1.08
  -1  -1 -15   41.72    1.36
  -1  -1 -14   26.93    1.18
  -1  -1 -13   37.49    1.52
  -1  -1 -12   60.69    2.28
  -1  -1 -11  101.61    3.38
  -1  -1 -10   99.24    3.59
  -1  -1  -9   49.34    2.02
  -1  -1  -8  130.68    6.37
  -1  -1  -7   80.48    3.05
  -1  -1  -6  108.63    5.05
  -1  -1  -5   37.18    1.49
  -1  -1  -4  179.25    5.33
  -1  -1  -3 1499.38   13.78
  -1  -1  -2  647.37    8.33
   0  19  -1    0.60    1.01
   0  19   0   -0.59    0.79
   0  19   1   -0.24    0.88
   0  18   1   -0.35    0.79
   0  18   0    5.15    1.35
   0  18  -1    0.61    1.01
   0  17  -1    1.56    1.01
   0  17   0    0.17    0.84
   0  17   1    0.30    0.84
   0  16   1    9.96    1.59
   0  16   0    7.35    1.35
   0  16  -1    9.90    1.49
   0  15  -1    1.33    0.81
   0  15   0    0.85    0.90
   0  15   1   -1.22    0.80
   0  14   1    1.83    0.76
   0  14   0   63.52    2.81
   0  14  -1    2.25    0.69
   0  13  -1  123.15    4.53
   0  13   0   -0.07    0.60
   0  13   1  117.42    4.26
   0  12   1  178.16    5.97
   0  12   0    0.19    0.78
   0  12  -1  177.63    6.17
   0  11  -1   89.57    3.51
   0  11   0    0.42    0.58
   0  11   1   88.44    3.38
   0  10   1  481.26   11.48
   0  10   0   41.35    1.49
   0  10  -1  494.62   11.97
   0   9  -1   10.92    0.85
   0   9   0   -0.51    0.48
   0   9   1   11.77    0.81
   0   8   1    6.96    0.66
   0   8   0    4.68    0.62
   0   8  -1    6.98    0.76
   0   7  -1   28.71    1.10
   0   7   0   -0.54    0.37
   0   7   1   26.03    1.26
   0   6   1   97.20    3.56
   0   6   0  182.20    6.89
   0   6  -1   97.93    3.64
   0   5  -1   56.41    2.27
   0   5   0   -0.57    0.36
   0   5   1   50.85    1.95
   0   4   1   28.60    1.25
   0   4   0  651.15   10.23
   0   4  -1   30.20    1.13
   0   3  -1  403.77    7.27
   0   3   0   -0.01    0.22
   0   3   1  410.81    7.01
   0   2   1  118.82    3.18
   0   2   0  125.01    3.11
   0   2  -1  119.98    3.29
   0   1  -1   19.32    0.72
   0   1   1   17.84    0.61
   0  -1  -1   17.68    0.60
   0  -1   1   19.69    0.70
   0  -1 -20    0.32    1.11
   0  -1 -19    0.77    0.89
   0  -1 -18    9.49    1.30
   0  -1 -17    3.90    1.00
   0  -1 -16    0.30    0.70
   0  -1 -15    6.67    0.74
   0  -1 -14    0.77    0.55
   0  -1 -13   10.22    0.82
   0  -1 -12    0.75    0.51
   0  -1 -11   14.05    0.84
   0  -1 -10    0.86    0.42
   0  -1  -9    2.69    0.49
   0  -1  -8  314.11    9.16
   0  -1  -7  251.70    7.72
   0  -1  -6  453.82    9.38
   0  -1  -5  327.35    7.27
   0  -1  -4  424.50    7.30
   0  -1  -3  917.46    9.35
   0  -1  -2  120.09    2.93
   0   0  -2   94.75    2.52
   0   0  -3    0.01    0.15
   0   0  -4  362.83    6.71
   0   0  -5   -0.19    0.24
   0   0  -6    9.60    0.54
   0   0  -7    0.28    0.34
   0   0  -8 2653.39   26.78
   0   0  -9   18.69    1.06
   0   0 -10  320.48    9.50
   0   0 -11   -0.17    0.49
   0   0 -12   33.65    1.60
   0   0 -13   -0.25    0.44
   0   0 -14   14.07    0.94
   0   0 -15   -0.25    0.50
   0   0 -16   21.70    0.96
   0   0 -17    0.82    0.71
   0   0 -18   16.69    1.57
   0   0 -19   -0.76    0.66
   0   0 -20   26.32    1.95
   0   1 -20   -1.19    0.69
   0   1 -19    1.42    0.97
   0   1 -18    6.54    1.44
   0   1 -17    4.66    1.12
   0   1 -16    0.19    0.93
   0   1 -15    7.70    0.72
   0   1 -14    0.80    0.56
   0   1 -13    9.86    1.00
   0   1 -12    0.30    0.56
   0   1 -11   13.36    0.84
   0   1 -10   -0.05    0.41
   0   1  -9    1.99    0.59
   0   1  -8  320.14    9.44
   0   1  -7  256.03    7.80
   0   1  -6  472.78    9.60
   0   1  -5  324.59    7.29
   0   1  -4  425.15    7.32
   0   1  -3  927.35    9.66
   0   1  -2  115.16    3.04
   0   2  -2    9.16    0.38
   0   2  -3 2955.23   19.03
   0   2  -4  503.05    8.72
   0   2  -5  116.13    4.71
   0   2  -6   58.79    2.28
   0   2  -7  730.94   13.51
   0   2  -8  351.69   10.15
   0   2  -9   12.66    0.75
   0   2 -10   72.29    2.92
   0   2 -11    8.30    0.80
   0   2 -12    1.29    0.58
   0   2 -13    1.48    0.57
   0   2 -14    2.55    0.64
   0   2 -15   60.37    2.63
   0   2 -16   15.87    1.49
   0   2 -17    7.35    1.12
   0   2 -18    4.01    1.05
   0   2 -19    0.67    0.78
   0   2 -20    7.60    1.32
   0   3 -20   12.10    1.59
   0   3 -19    6.96    1.31
   0   3 -18   13.60    1.63
   0   3 -17    0.61    0.79
   0   3 -16   18.86    1.56
   0   3 -15   16.85    1.00
   0   3 -14   23.14    1.19
   0   3 -13   22.70    1.17
   0   3 -12  177.05    5.66
   0   3 -11   65.98    2.62
   0   3 -10   33.71    1.54
   0   3  -9    2.36    0.48
   0   3  -8    4.52    0.67
   0   3  -7  677.27   13.60
   0   3  -6   94.55    3.41
   0   3  -5   78.16    2.73
   0   3  -4  225.37    6.39
   0   3  -3  617.67    9.78
   0   3  -2 2195.57   17.00
   0   4  -2   62.07    2.10
   0   4  -3   12.44    0.56
   0   4  -4   14.09    0.72
   0   4  -5  155.19    6.30
   0   4  -6  155.84    6.67
   0   4  -7  455.13   11.67
   0   4  -8  270.94    9.06
   0   4  -9    6.15    0.69
   0   4 -10  155.70    6.37
   0   4 -11    0.04    0.56
   0   4 -12    0.84    0.56
   0   4 -13  178.23    5.14
   0   4 -14  115.12    3.75
   0   4 -15   -0.60    0.50
   0   4 -16    0.86    0.76
   0   4 -17    2.04    1.20
   0   4 -18   19.50    1.71
   0   4 -19    0.44    0.81
   0   4 -20    3.67    1.55
   0   5 -20    4.29    1.23
   0   5 -19    1.34    1.07
   0   5 -18    0.04    0.78
   0   5 -17    0.68    1.02
   0   5 -16   -0.36    0.83
   0   5 -15    2.31    0.59
   0   5 -14    2.45    0.66
   0   5 -13   14.50    1.00
   0   5 -12   69.64    2.62
   0   5 -11   36.26    1.50
   0   5 -10    5.03    0.73
   0   5  -9    0.48    0.50
   0   5  -8    2.04    0.54
   0   5  -7    1.81    0.71
   0   5  -6  144.32    6.89
   0   5  -5  234.46    8.15
   0   5  -4  195.90    7.31
   0   5  -3    8.07    0.55
   0   5  -2  309.07    8.16
   0   6  -2   61.41    2.57
   0   6  -3    2.73    0.46
   0   6  -4    0.52    0.57
   0   6  -5  718.26   15.28
   0   6  -6  299.19   10.36
   0   6  -7    0.10    0.54
   0   6  -8   26.97    1.34
   0   6  -9   64.08    2.43
   0   6 -10    8.97    0.79
   0   6 -11    1.15    0.52
   0   6 -12    1.00    0.76
   0   6 -13  108.93    3.89
   0   6 -14  176.34    4.23
   0   6 -15   28.28    1.80
   0   6 -16   10.35    1.48
   0   6 -17    1.08    0.86
   0   6 -18    4.63    1.31
   0   6 -19    8.11    1.61
   0   7 -19    0.79    0.94
   0   7 -18    0.44    1.06
   0   7 -17    4.38    1.11
   0   7 -16   15.49    1.65
   0   7 -15   37.94    2.00
   0   7 -14   10.04    0.84
   0   7 -13   47.51    2.55
   0   7 -12   -0.02    0.66
   0   7 -11   80.59    3.90
   0   7 -10    6.83    0.91
   0   7  -9    8.19    0.91
   0   7  -8    2.90    0.70
   0   7  -7  103.12    3.82
   0   7  -6   12.33    0.84
   0   7  -5   10.04    0.77
   0   7  -4   46.64    2.19
   0   7  -3  198.20    8.00
   0   7  -2  906.38   16.75
   0   8  -2    0.10    0.41
   0   8  -3   28.14    1.29
   0   8  -4    0.46    0.50
   0   8  -5   45.99    2.22
   0   8  -6   18.24    0.94
   0   8  -7  111.27    3.84
   0   8  -8   76.00    2.97
   0   8  -9    0.25    0.52
   0   8 -10   10.61    1.09
   0   8 -11   22.29    1.18
   0   8 -12    0.20    0.78
   0   8 -13    5.43    0.82
   0   8 -14    5.86    1.15
   0   8 -15   -0.75    0.79
   0   8 -16    0.06    1.06
   0   8 -17    1.99    1.03
   0   8 -18    2.06    0.89
   0   8 -19    1.17    1.32
   0   9 -18    0.14    1.01
   0   9 -17    6.32    1.16
   0   9 -16   12.32    1.70
   0   9 -15    2.39    1.05
   0   9 -14    4.31    0.94
   0   9 -13    0.28    0.91
   0   9 -12   -0.86    0.77
   0   9 -11    1.65    0.67
   0   9 -10   70.67    2.34
   0   9  -9   71.82    2.62
   0   9  -8   13.99    1.03
   0   9  -7   22.36    1.18
   0   9  -6  191.70    7.11
   0   9  -5    3.11    0.65
   0   9  -4    5.54    0.82
   0   9  -3   10.43    0.80
   0   9  -2  208.39    8.07
   0  10  -2   80.75    3.28
   0  10  -3   30.89    1.44
   0  10  -4   94.32    3.50
   0  10  -5  111.73    3.65
   0  10  -6    6.75    0.75
   0  10  -7   17.32    1.15
   0  10  -8   -0.17    0.57
   0  10  -9  240.94    5.95
   0  10 -10    4.91    0.76
   0  10 -11    2.23    0.68
   0  10 -12    2.47    0.87
   0  10 -13    9.57    1.43
   0  10 -14   12.30    1.75
   0  10 -15    2.91    1.27
   0  10 -16    4.78    1.74
   0  10 -17    0.35    0.88
   0  11 -17    6.02    1.53
   0  11 -16   -0.33    0.86
   0  11 -15   -0.20    0.89
   0  11 -14    2.26    0.98
   0  11 -13    1.74    0.88
   0  11 -12   47.59    2.44
   0  11 -11   -0.14    1.07
   0  11 -10    5.98    0.82
   0  11  -9   10.03    0.95
   0  11  -8    4.00    0.79
   0  11  -7   91.23    3.75
   0  11  -6    5.25    0.81
   0  11  -5    9.03    0.98
   0  11  -4   21.75    1.23
   0  11  -3   23.43    1.29
   0  11  -2   39.99    1.78
   0  12  -2   -1.01    0.90
   0  12  -3   58.37    1.98
   0  12  -4    0.26    0.80
   0  12  -5    5.67    1.07
   0  12  -6   92.18    3.74
   0  12  -7    5.72    0.97
   0  12  -8   37.68    1.46
   0  12  -9   45.73    1.51
   0  12 -10   14.27    1.45
   0  12 -11   22.29    1.71
   0  12 -12    5.53    1.26
   0  12 -13   -0.03    0.98
   0  12 -14    0.79    1.02
   0  12 -15    3.27    1.31
   0  12 -16    4.62    1.52
   0  13 -15    0.51    0.96
   0  13 -14   -0.15    0.95
   0  13 -13    1.83    1.64
   0  13 -12   18.36    1.72
   0  13 -11    0.69    0.99
   0  13 -10    4.87    1.26
   0  13  -9   11.68    1.41
   0  13  -8   14.29    1.52
   0  13  -7   31.10    1.35
   0  13  -6   10.10    0.99
   0  13  -5   -0.60    0.46
   0  13  -4   34.77    1.57
   0  13  -3   28.28    1.36
   0  13  -2  111.39    4.30
   0  14  -2   21.57    1.20
   0  14  -3    6.21    0.88
   0  14  -4    5.77    0.83
   0  14  -5   16.09    1.02
   0  14  -6   53.14    2.41
   0  14  -7    7.86    1.18
   0  14  -8    9.38    1.57
   0  14  -9    2.93    1.09
   0  14 -10   -0.03    0.84
   0  14 -11    2.22    1.00
   0  14 -12    3.14    1.47
   0  14 -13    1.16    1.24
   0  14 -14   -0.45    0.90
   0  15 -13    1.28    1.42
   0  15 -12    0.26    0.91
   0  15 -11    0.54    1.13
   0  15 -10   -0.10    1.10
   0  15  -9    3.51    1.28
   0  15  -8   12.63    1.74
   0  15  -7    1.28    1.02
   0  15  -6   62.16    2.53
   0  15  -5   26.92    1.83
   0  15  -4   -1.06    0.92
   0  15  -3   27.62    1.88
   0  15  -2    0.01    1.02
   0  16  -2   -0.75    0.92
   0  16  -3    9.31    1.29
   0  16  -4    3.59    1.59
   0  16  -5   25.00    1.89
   0  16  -6   -0.20    1.21
   0  16  -7   -0.21    1.01
   0  16  -8    0.25    1.77
   0  16  -9    4.19    1.16
   0  16 -10    2.69    1.38
   0  16 -11   -0.73    0.96
   0  17 -10   -0.81    1.02
   0  17  -9    1.19    1.71
   0  17  -8   -0.55    1.19
   0  17  -7   -0.45    1.10
   0  17  -6   20.68    2.10
   0  17  -5    5.28    1.54
   0  17  -4    1.17    1.64
   0  17  -3    1.59    1.26
   0  17  -2   24.87    1.99
   0  18  -2    1.14    1.02
   0  18  -3   -0.05    0.90
   0  18  -4   10.15    1.64
   0  18  -5    3.65    1.53
   0  18  -6    1.05    1.13
   0  18  -7    0.82    1.37
   0  19  -4    1.40    1.17
   0  19  -3    4.00    1.22
   0  19  -2    2.46    1.43
   1  -1  -1  762.03    9.11
   1  -1   0 1854.83   13.04
   1  -1   1  827.68    8.89
   1   0   1  927.01    8.93
   1   0   0    0.31    0.16
   1   0  -1  936.98    9.42
   1   1  -1  687.28    8.88
   1   1   0 1698.37   13.02
   1   1   1  768.24    8.62
   1   2   1  801.36    9.80
   1   2   0 5553.58   26.02
   1   2  -1  720.97    9.86
   1   3  -1  828.00   11.74
   1   3   0  158.72    5.14
   1   3   1  915.60   11.82
   1   4   1  387.08    8.47
   1   4   0  131.72    5.34
   1   4  -1  408.43    9.00
   1   5  -1  647.51   12.43
   1   5   0  386.90    9.41
   1   5   1  653.91   12.14
   1   6   1   34.73    1.36
   1   6   0   12.77    0.81
   1   6  -1   30.04    1.49
   1   7  -1    5.91    0.62
   1   7   0  316.75   10.04
   1   7   1    5.66    0.77
   1   8   1  341.36   10.84
   1   8   0  271.04    9.56
   1   8  -1  338.47   11.01
   1   9  -1   23.47    1.24
   1   9   0  258.02    8.75
   1   9   1   21.38    1.08
   1  10   1   23.51    1.16
   1  10   0  165.11    6.92
   1  10  -1   22.64    1.13
   1  11  -1  106.47    4.95
   1  11   0   47.61    1.70
   1  11   1  101.18    3.44
   1  12   1   95.45    4.43
   1  12   0  143.48    5.06
   1  12  -1  103.73    4.66
   1  13  -1   24.03    1.32
   1  13   0   30.35    1.42
   1  13   1   25.17    1.37
   1  14   1   40.80    1.50
   1  14   0   17.07    1.11
   1  14  -1   41.52    1.52
   1  15  -1   26.27    2.00
   1  15   0   16.27    1.71
   1  15   1   27.77    2.10
   1  16   1   -0.32    1.02
   1  16   0   -0.86    0.92
   1  16  -1    2.08    1.31
   1  17  -1   -0.05    1.12
   1  17   0    0.31    0.87
   1  17   1    0.88    1.40
   1  18   1   -0.34    1.32
   1  18   0   13.45    1.62
   1  18  -1    0.05    1.20
   1  19  -1    4.87    1.80
   1  19   0   -2.12    1.08
   1  19   1    4.08    1.49
   1  19  -3    3.77    1.42
   1  19  -2   -0.13    1.04
   1  18  -2    0.35    1.12
   1  18  -3    0.28    1.37
   1  18  -4   -0.72    0.94
   1  18  -5    1.26    1.20
   1  18  -6    4.82    1.43
   1  18  -7    2.23    1.43
   1  17  -9    3.23    1.51
   1  17  -8    1.15    1.35
   1  17  -7   -0.88    0.96
   1  17  -6    2.86    1.15
   1  17  -5    1.48    1.47
   1  17  -4    2.84    1.21
   1  17  -3   -0.19    0.91
   1  17  -2    7.66    1.36
   1  16  -2    0.65    1.58
   1  16  -3    2.27    1.02
   1  16  -4    5.39    1.63
   1  16  -5    0.74    1.30
   1  16  -6    9.59    1.81
   1  16  -7   22.94    2.13
   1  16  -8    0.97    1.19
   1  16  -9    1.54    1.23
   1  16 -10    0.24    1.29
   1  16 -11    0.90    1.39
   1  15 -13    0.94    1.29
   1  15 -12    2.13    1.59
   1  15 -11    2.76    1.07
   1  15 -10    4.98    1.55
   1  15  -9    4.44    1.32
   1  15  -8    4.64    1.62
   1  15  -7    0.47    1.04
   1  15  -6    9.73    1.74
   1  15  -5   16.91    1.72
   1  15  -4   -0.97    1.11
   1  15  -3    1.86    1.06
   1  15  -2   61.77    2.75
   1  14  -2   20.96    1.27
   1  14  -3   41.12    1.51
   1  14  -4   26.96    1.31
   1  14  -5   14.13    1.61
   1  14  -6   21.09    1.75
   1  14  -7   12.62    1.64
   1  14  -8    5.51    1.43
   1  14  -9    5.96    1.29
   1  14 -10    1.80    1.24
   1  14 -11    3.25    1.42
   1  14 -12    3.18    1.49
   1  14 -13   14.15    1.86
   1  14 -14    2.60    1.46
   1  13 -15    2.66    1.19
   1  13 -14    2.75    1.28
   1  13 -13    0.74    1.59
   1  13 -12    2.21    1.09
   1  13 -11    1.37    1.23
   1  13 -10    5.70    1.46
   1  13  -9    0.56    1.30
   1  13  -8    7.04    1.46
   1  13  -7   11.84    1.07
   1  13  -6   33.62    1.59
   1  13  -5   35.65    1.45
   1  13  -4   19.16    1.42
   1  13  -3   41.94    1.56
   1  13  -2   20.44    1.25
   1  12  -2    5.04    0.98
   1  12  -3   24.34    1.30
   1  12  -4  125.07    4.63
   1  12  -5   44.06    1.64
   1  12  -6    7.52    1.18
   1  12  -7   44.12    1.72
   1  12  -8   24.26    1.32
   1  12  -9   56.49    2.46
   1  12 -10    3.24    1.06
   1  12 -11    6.77    1.46
   1  12 -12    8.19    1.60
   1  12 -13   20.06    2.08
   1  12 -14    8.49    1.64
   1  12 -15    0.26    1.04
   1  12 -16    0.95    1.12
   1  11 -17    1.58    1.35
   1  11 -16    3.01    1.21
   1  11 -15   -0.56    0.98
   1  11 -14   -0.27    0.82
   1  11 -13   -0.73    0.95
   1  11 -12   27.25    1.88
   1  11 -11   17.47    1.64
   1  11 -10   11.85    0.99
   1  11  -9   25.23    1.34
   1  11  -8    5.94    0.86
   1  11  -7    9.63    0.92
   1  11  -6   43.81    1.82
   1  11  -5    6.67    0.97
   1  11  -4   18.21    1.14
   1  11  -3   44.08    1.98
   1  11  -2   81.28    3.03
   1  10  -2    4.44    0.72
   1  10  -3   32.59    1.42
   1  10  -4   21.02    1.19
   1  10  -5    8.23    0.88
   1  10  -6   24.85    1.35
   1  10  -7   38.84    1.77
   1  10  -8    9.53    1.11
   1  10  -9   25.73    1.44
   1  10 -10   19.80    1.24
   1  10 -11   46.88    2.33
   1  10 -12    3.21    1.47
   1  10 -13    5.03    1.44
   1  10 -14    0.84    0.98
   1  10 -15    4.64    1.25
   1  10 -16    4.78    1.60
   1  10 -17    3.31    1.53
   1   9 -18    4.72    1.51
   1   9 -17   23.15    2.21
   1   9 -16    3.48    1.19
   1   9 -15    3.94    1.56
   1   9 -14    3.72    1.10
   1   9 -13   25.21    1.92
   1   9 -12   34.55    1.45
   1   9 -11   18.23    1.19
   1   9 -10   15.13    1.08
   1   9  -9   78.77    2.64
   1   9  -8   26.02    1.32
   1   9  -7   77.21    3.14
   1   9  -6   17.26    1.26
   1   9  -5   65.46    2.62
   1   9  -4   67.19    2.75
   1   9  -3   52.97    2.44
   1   9  -2  112.44    3.91
   1   8  -2  209.62    8.73
   1   8  -3   18.92    1.03
   1   8  -4  117.61    4.36
   1   8  -5  233.12    8.67
   1   8  -6   69.80    2.90
   1   8  -7   25.75    1.29
   1   8  -8    5.62    0.91
   1   8  -9   48.41    2.07
   1   8 -10   44.85    1.69
   1   8 -11   30.50    1.49
   1   8 -12   34.29    1.43
   1   8 -13   66.71    2.63
   1   8 -14    6.66    1.41
   1   8 -15   13.69    1.52
   1   8 -16    7.76    1.49
   1   8 -17    2.78    1.14
   1   8 -18    6.69    1.48
   1   7 -19    5.87    1.62
   1   7 -18    6.79    1.66
   1   7 -17    1.03    1.08
   1   7 -16    1.93    1.15
   1   7 -15    0.56    1.01
   1   7 -14    0.17    0.97
   1   7 -13   24.71    1.28
   1   7 -12   16.86    1.07
   1   7 -11    9.10    0.96
   1   7 -10   87.92    4.17
   1   7  -9   44.55    1.79
   1   7  -8  214.36    7.39
   1   7  -7   15.47    0.99
   1   7  -6   87.44    3.65
   1   7  -5   47.77    2.18
   1   7  -4  119.06    4.50
   1   7  -3  108.56    4.01
   1   7  -2  315.59   10.50
   1   6  -2  111.43    3.98
   1   6  -3  307.70    9.86
   1   6  -4   78.90    3.27
   1   6  -5  301.95   10.67
   1   6  -6   45.99    2.05
   1   6  -7    2.40    0.63
   1   6  -8    6.23    0.81
   1   6  -9    3.92    0.89
   1   6 -10  134.52    5.56
   1   6 -11   34.05    1.44
   1   6 -12   17.88    1.25
   1   6 -13   38.75    1.44
   1   6 -14    3.13    0.76
   1   6 -15   23.84    1.75
   1   6 -16    2.69    1.28
   1   6 -17    0.47    1.07
   1   6 -18    0.13    1.42
   1   6 -19    2.06    1.24
   1   5 -20    0.40    1.04
   1   5 -19    0.51    1.14
   1   5 -18    2.24    1.22
   1   5 -17    3.29    1.29
   1   5 -16   27.19    1.76
   1   5 -15   29.64    1.85
   1   5 -14   14.29    1.15
   1   5 -13   38.28    1.53
   1   5 -12   26.30    1.29
   1   5 -11  149.67    5.46
   1   5 -10   26.02    1.20
   1   5  -9   70.80    2.73
   1   5  -8   85.09    3.29
   1   5  -7  315.55   10.49
   1   5  -6  166.76    7.59
   1   5  -5  216.89    8.60
   1   5  -4   61.58    2.56
   1   5  -3  853.90   15.14
   1   5  -2  186.85    6.96
   1   4  -2  270.18    7.87
   1   4  -3  281.19    8.48
   1   4  -4   82.21    3.03
   1   4  -5  130.51    6.22
   1   4  -6   87.86    3.42
   1   4  -7   59.69    2.73
   1   4  -8    9.62    0.86
   1   4  -9   66.32    2.67
   1   4 -10  119.73    5.66
   1   4 -11   22.00    1.15
   1   4 -12  101.94    4.41
   1   4 -13   53.74    1.99
   1   4 -14   76.79    2.99
   1   4 -15    6.68    0.80
   1   4 -16   18.34    1.74
   1   4 -17    0.96    1.28
   1   4 -18   17.06    1.70
   1   4 -19    2.99    1.55
   1   4 -20    6.48    1.75
   1   3 -20    3.91    1.66
   1   3 -19    4.79    1.32
   1   3 -18   13.85    1.63
   1   3 -17    6.74    1.48
   1   3 -16    1.40    0.97
   1   3 -15    4.29    0.78
   1   3 -14   34.95    1.44
   1   3 -13   11.90    0.92
   1   3 -12   32.89    1.47
   1   3 -11   21.02    1.20
   1   3 -10   43.16    1.81
   1   3  -9  135.22    6.49
   1   3  -8    1.34    0.61
   1   3  -7  271.60    9.39
   1   3  -6  341.28    9.72
   1   3  -5  255.19    8.11
   1   3  -4  256.15    7.57
   1   3  -3  216.06    6.89
   1   3  -2  155.19    5.54
   1   2  -2  893.23   11.78
   1   2  -3 2550.86   20.94
   1   2  -4 1629.55   17.59
   1   2  -5  285.46    7.91
   1   2  -6   21.70    1.16
   1   2  -7  209.70    7.69
   1   2  -8  461.64   12.22
   1   2  -9  125.89    6.28
   1   2 -10  323.63    9.08
   1   2 -11  116.22    5.61
   1   2 -12  109.16    4.50
   1   2 -13   21.24    1.13
   1   2 -14   46.63    1.68
   1   2 -15    5.52    0.78
   1   2 -16    1.21    1.19
   1   2 -17   -0.01    0.84
   1   2 -18   21.89    1.79
   1   2 -19    6.66    1.62
   1   2 -20   13.29    1.73
   1   1 -20    8.63    1.62
   1   1 -19    2.62    1.37
   1   1 -18   14.93    1.58
   1   1 -17    4.65    1.22
   1   1 -16    8.47    1.26
   1   1 -15   44.78    1.53
   1   1 -14   27.32    1.32
   1   1 -13   37.16    1.36
   1   1 -12   61.15    2.36
   1   1 -11  100.15    5.08
   1   1 -10  112.65    5.62
   1   1  -9   50.25    1.95
   1   1  -8  127.41    6.27
   1   1  -7   80.19    3.01
   1   1  -6  100.98    3.38
   1   1  -5   41.24    1.64
   1   1  -4  181.61    5.73
   1   1  -3 1531.91   15.39
   1   1  -2  675.22    9.75
   1   0  -2   29.71    1.18
   1   0  -3  546.95    8.33
   1   0  -4    0.59    0.32
   1   0  -5   86.40    2.88
   1   0  -6  728.46   12.38
   1   0  -7  162.68    6.97
   1   0  -8  150.84    6.82
   1   0  -9   33.96    1.61
   1   0 -10   83.46    3.26
   1   0 -11   38.29    1.49
   1   0 -12    0.65    0.64
   1   0 -13    1.91    0.77
   1   0 -14   10.81    0.89
   1   0 -15   18.44    1.03
   1   0 -16    4.80    1.31
   1   0 -17    1.11    1.10
   1   0 -18    8.52    1.32
   1   0 -19    2.19    1.26
   1   0 -20    3.24    1.35
   1  -1 -20    4.89    1.65
   1  -1 -19    2.08    1.25
   1  -1 -18   16.90    1.68
   1  -1 -17    2.63    1.49
   1  -1 -16    7.38    1.28
   1  -1 -15   42.77    1.39
   1  -1 -14   30.44    1.22
   1  -1 -13   37.53    1.40
   1  -1 -12   58.99    2.28
   1  -1 -11  100.28    3.48
   1  -1 -10  103.50    3.58
   1  -1  -9   51.48    2.27
   1  -1  -8  122.53    4.38
   1  -1  -7   77.56    2.98
   1  -1  -6  103.30    4.91
   1  -1  -5   41.64    1.79
   1  -1  -4  184.91    5.48
   1  -1  -3 1569.26   14.19
   1  -1  -2  708.74    9.07
   2  18   1    1.00    1.45
   2  18   0    9.28    1.74
   2  18  -1   -0.39    1.57
   2  17  -1    9.54    1.88
   2  17   0    0.94    1.18
   2  17   1    9.69    2.03
   2  16   1    2.61    1.17
   2  16   0   -0.22    1.04
   2  16  -1    2.18    1.14
   2  15  -1    4.12    1.18
   2  15   0    4.02    1.38
   2  15   1    4.12    1.44
   2  14   1    8.40    1.19
   2  14   0   -1.09    0.98
   2  14  -1    7.66    1.31
   2  13  -1  100.36    3.58
   2  13   0   21.27    1.24
   2  13   1   97.26    3.60
   2  12   1    0.65    0.67
   2  12   0  119.25    4.36
   2  12  -1    3.11    0.80
   2  11  -1   57.61    2.27
   2  11   0   33.35    1.46
   2  11   1   50.57    1.99
   2  10   1   42.98    1.95
   2  10   0   61.36    2.44
   2  10  -1   46.02    2.03
   2   9  -1   43.87    1.61
   2   9   0   10.63    1.00
   2   9   1   44.44    1.99
   2   8   1    5.66    0.80
   2   8   0   35.33    1.70
   2   8  -1    8.25    0.94
   2   7  -1   49.08    1.95
   2   7   0  420.93   12.29
   2   7   1   50.51    2.19
   2   6   1  333.33   10.66
   2   6   0  419.46   12.19
   2   6  -1  362.66   11.53
   2   5  -1  422.56   11.70
   2   5   0  415.51   11.27
   2   5   1  417.54   11.20
   2   4   1 1105.31   17.13
   2   4   0   11.07    0.88
   2   4  -1 1172.13   18.49
   2   3  -1  194.90    7.35
   2   3   0    5.05    0.59
   2   3   1  200.98    7.05
   2   2   1   34.70    1.47
   2   2   0   53.88    2.12
   2   2  -1   36.91    1.57
   2   1  -1  303.19    7.97
   2   1   0  616.55   10.70
   2   1   1  303.31    7.50
   2   0   1  519.16    9.52
   2   0   0   77.25    2.64
   2   0  -1  519.44    9.43
   2  -1  -1  332.88    8.01
   2  -1   0  660.47   10.76
   2  -1   1  313.53    7.66
   2  -1 -20    2.06    1.39
   2  -1 -19   17.76    1.85
   2  -1 -18    3.09    1.23
   2  -1 -17    2.05    1.01
   2  -1 -16    0.40    0.92
   2  -1 -15   44.78    2.07
   2  -1 -14    4.96    0.80
   2  -1 -13   25.61    1.19
   2  -1 -12    0.77    0.88
   2  -1 -11   31.67    1.17
   2  -1 -10   20.95    1.10
   2  -1  -9   70.55    2.55
   2  -1  -8   50.78    2.27
   2  -1  -7   73.36    2.92
   2  -1  -6   50.27    2.13
   2  -1  -5  205.11    7.42
   2  -1  -4   83.79    3.17
   2  -1  -3   17.25    0.78
   2  -1  -2   36.20    1.54
   2   0  -2  261.76    7.27
   2   0  -3 1179.31   17.57
   2   0  -4 1012.69   15.21
   2   0  -5   16.05    0.75
   2   0  -6  172.06    7.12
   2   0  -7   40.32    1.56
   2   0  -8  316.74    9.54
   2   0  -9   26.61    1.15
   2   0 -10   20.53    1.07
   2   0 -11  189.40    5.99
   2   0 -12  197.20    5.84
   2   0 -13  132.05    4.24
   2   0 -14   33.06    1.33
   2   0 -15   64.11    2.33
   2   0 -16    0.06    0.83
   2   0 -17   -0.44    0.84
   2   0 -18   -0.31    0.92
   2   0 -19    5.67    1.47
   2   0 -20    2.43    1.21
   2   1 -20   -1.08    1.46
   2   1 -19   14.82    1.99
   2   1 -18    5.37    1.41
   2   1 -17   -0.17    1.12
   2   1 -16    0.12    1.10
   2   1 -15   44.74    1.33
   2   1 -14    5.60    0.78
   2   1 -13   22.31    1.12
   2   1 -12    1.29    0.76
   2   1 -11   29.90    1.30
   2   1 -10   20.03    1.14
   2   1  -9   71.01    2.68
   2   1  -8   51.58    2.29
   2   1  -7   70.46    2.86
   2   1  -6   50.54    2.05
   2   1  -5  216.44    8.11
   2   1  -4   79.81    3.11
   2   1  -3   14.63    0.84
   2   1  -2   36.06    1.65
   2   2  -2  260.41    8.57
   2   2  -3  242.73    8.56
   2   2  -4    2.19    0.67
   2   2  -5   36.29    1.63
   2   2  -6  209.24    8.47
   2   2  -7   32.86    1.57
   2   2  -8   23.48    1.10
   2   2  -9    5.05    0.73
   2   2 -10   20.60    1.16
   2   2 -11   41.70    1.58
   2   2 -12   46.45    1.76
   2   2 -13  102.01    3.64
   2   2 -14   14.38    1.02
   2   2 -15    3.66    1.30
   2   2 -16   14.25    1.58
   2   2 -17    0.80    1.12
   2   2 -18    5.25    1.54
   2   2 -19    4.85    1.25
   2   2 -20    1.17    1.37
   2   3 -19   -0.89    1.19
   2   3 -18    1.86    1.15
   2   3 -17   -0.01    0.84
   2   3 -16    6.37    1.26
   2   3 -15   19.32    1.77
   2   3 -14   29.43    1.21
   2   3 -13    3.82    0.76
   2   3 -12    9.36    0.98
   2   3 -11   54.06    2.03
   2   3 -10   49.45    2.10
   2   3  -9   95.59    3.43
   2   3  -8  190.17    7.74
   2   3  -7  114.18    4.21
   2   3  -6  278.94   10.27
   2   3  -5   55.81    2.17
   2   3  -4   11.54    0.83
   2   3  -3  279.51    9.07
   2   3  -2   27.49    1.31
   2   4  -2   97.07    3.50
   2   4  -3  323.78   10.16
   2   4  -4  104.51    4.14
   2   4  -5  192.22    8.81
   2   4  -6   28.99    1.22
   2   4  -7  329.63   10.76
   2   4  -8   20.95    1.19
   2   4  -9   14.88    1.11
   2   4 -10  166.63    6.21
   2   4 -11   58.09    2.26
   2   4 -12    8.39    0.96
   2   4 -13    2.25    0.93
   2   4 -14   36.71    1.37
   2   4 -15   19.37    1.66
   2   4 -16    0.77    1.30
   2   4 -17    1.10    1.22
   2   4 -18    1.13    1.05
   2   4 -19   -0.45    1.06
   2   5 -19    2.37    1.22
   2   5 -18    8.49    1.71
   2   5 -17    0.51    1.17
   2   5 -16    0.92    1.14
   2   5 -15    1.36    1.18
   2   5 -14    3.68    0.73
   2   5 -13   19.73    1.16
   2   5 -12   32.86    1.47
   2   5 -11   35.34    1.48
   2   5 -10  114.54    5.13
   2   5  -9  211.86    7.25
   2   5  -8   47.19    2.11
   2   5  -7   63.79    2.86
   2   5  -6   36.64    1.80
   2   5  -5  117.53    4.49
   2   5  -4    6.29    0.76
   2   5  -3   24.23    1.07
   2   5  -2   80.65    2.89
   2   6  -2  758.20   16.76
   2   6  -3   73.94    3.43
   2   6  -4   81.91    3.41
   2   6  -5   13.42    1.07
   2   6  -6   28.74    1.41
   2   6  -7   18.95    1.24
   2   6  -8  132.33    6.01
   2   6  -9    6.08    1.10
   2   6 -10  105.32    4.76
   2   6 -11  129.30    4.56
   2   6 -12   31.20    1.42
   2   6 -13   33.08    1.37
   2   6 -14   16.55    1.71
   2   6 -15    7.76    1.36
   2   6 -16   12.20    1.63
   2   6 -17    2.19    1.41
   2   6 -18    6.48    1.59
   2   6 -19   -0.30    1.46
   2   7 -18    5.93    1.61
   2   7 -17    2.64    1.58
   2   7 -16    1.50    1.39
   2   7 -15   21.79    1.84
   2   7 -14   11.57    1.76
   2   7 -13   29.22    1.28
   2   7 -12    1.60    0.84
   2   7 -11   13.84    1.23
   2   7 -10  187.75    5.71
   2   7  -9   82.50    2.78
   2   7  -8   73.20    2.92
   2   7  -7  145.72    6.19
   2   7  -6  136.34    4.55
   2   7  -5  114.73    4.29
   2   7  -4   51.14    2.14
   2   7  -3    5.18    0.93
   2   7  -2  144.45    5.05
   2   8  -2   10.08    0.95
   2   8  -3    4.49    0.94
   2   8  -4  100.18    3.83
   2   8  -5   83.42    3.05
   2   8  -6    5.98    0.99
   2   8  -7   67.74    2.76
   2   8  -8   75.98    2.90
   2   8  -9   59.57    2.26
   2   8 -10    9.99    1.09
   2   8 -11    0.19    0.95
   2   8 -12    0.85    0.89
   2   8 -13    7.69    1.29
   2   8 -14   11.52    1.55
   2   8 -15    3.79    1.52
   2   8 -16    5.90    1.50
   2   8 -17   12.09    1.86
   2   8 -18    5.73    1.63
   2   9 -17    1.83    1.56
   2   9 -16    1.39    1.21
   2   9 -15    6.40    1.62
   2   9 -14   11.90    1.67
   2   9 -13   20.94    1.82
   2   9 -12    5.17    1.45
   2   9 -11   10.67    1.01
   2   9 -10   38.64    1.55
   2   9  -9   13.24    1.16
   2   9  -8   19.11    1.27
   2   9  -7    5.41    1.09
   2   9  -6   19.93    1.38
   2   9  -5   60.22    2.29
   2   9  -4    8.70    1.03
   2   9  -3   86.17    3.42
   2   9  -2  135.20    6.42
   2  10  -2   49.61    2.06
   2  10  -3   26.15    1.42
   2  10  -4   98.39    3.34
   2  10  -5   80.75    2.92
   2  10  -6   57.73    2.29
   2  10  -7   60.58    2.24
   2  10  -8   52.27    1.82
   2  10  -9   21.99    1.38
   2  10 -10   41.31    1.59
   2  10 -11    8.50    1.61
   2  10 -12   60.38    2.71
   2  10 -13   24.03    2.07
   2  10 -14    3.63    1.49
   2  10 -15   -0.19    1.53
   2  10 -16    1.16    1.63
   2  10 -17    3.44    1.68
   2  11 -16    5.84    1.76
   2  11 -15    0.36    1.34
   2  11 -14   23.78    2.22
   2  11 -13    6.47    1.69
   2  11 -12    0.07    1.08
   2  11 -11    3.76    1.42
   2  11 -10    8.71    1.56
   2  11  -9   12.88    1.06
   2  11  -8    0.66    0.78
   2  11  -7   17.47    1.23
   2  11  -6    6.93    1.03
   2  11  -5    7.29    1.18
   2  11  -4  135.15    5.01
   2  11  -3  105.49    4.61
   2  11  -2   10.60    1.24
   2  12  -2   22.36    1.32
   2  12  -3   28.65    1.37
   2  12  -4   29.74    1.45
   2  12  -5   34.38    1.48
   2  12  -6    5.40    1.01
   2  12  -7   28.52    1.34
   2  12  -8    2.33    1.08
   2  12  -9    4.06    1.17
   2  12 -10   10.67    1.73
   2  12 -11    1.81    1.46
   2  12 -12   14.32    1.92
   2  12 -13    7.72    1.85
   2  12 -14    2.74    1.30
   2  12 -15    5.65    1.77
   2  13 -14    4.91    1.72
   2  13 -13   13.37    2.00
   2  13 -12   -1.06    1.34
   2  13 -11    0.93    1.24
   2  13 -10    6.49    1.57
   2  13  -9   13.30    1.80
   2  13  -8    5.53    1.46
   2  13  -7   42.86    2.34
   2  13  -6    3.52    1.34
   2  13  -5    9.98    0.95
   2  13  -4    2.31    0.79
   2  13  -3   17.32    1.27
   2  13  -2    9.82    1.17
   2  14  -2    3.43    1.37
   2  14  -3    6.56    1.48
   2  14  -4   11.30    1.53
   2  14  -5   12.83    1.75
   2  14  -6    6.04    1.47
   2  14  -7   15.25    1.73
   2  14  -8    8.19    1.62
   2  14  -9    0.77    1.56
   2  14 -10    2.68    1.49
   2  14 -11    0.88    1.31
   2  14 -12    3.69    1.63
   2  14 -13    2.37    1.85
   2  15 -12    4.47    1.77
   2  15 -11    0.86    1.36
   2  15 -10    7.56    1.83
   2  15  -9    7.50    1.62
   2  15  -8    0.93    1.33
   2  15  -7    4.20    1.27
   2  15  -6    1.12    1.36
   2  15  -5    2.08    1.34
   2  15  -4    5.85    1.58
   2  15  -3    0.75    1.10
   2  15  -2   11.33    1.82
   2  16  -2    2.64    1.72
   2  16  -3   13.44    1.84
   2  16  -4    1.04    1.12
   2  16  -5    0.27    1.15
   2  16  -6    1.84    1.06
   2  16  -7    1.37    1.28
   2  16  -8    2.46    1.69
   2  16  -9    4.66    1.52
   2  16 -10    6.29    1.73
   2  17  -8    0.79    1.55
   2  17  -7    4.60    1.52
   2  17  -6    6.36    1.61
   2  17  -5    0.92    1.38
   2  17  -4    4.13    1.63
   2  17  -3   -0.88    1.19
   2  17  -2    0.82    1.47
   2  18  -2    1.43    1.47
   2  18  -3    5.20    1.78
   2  18  -4    6.19    1.49
   2  18  -5   -1.06    1.56
   3  -1  -1   59.78    2.40
   3  -1   0  179.26    7.33
   3  -1   1   54.64    2.31
   3   0   1   58.74    2.38
   3   0   0    0.05    0.46
   3   0  -1   57.55    2.33
   3   1  -1   58.74    2.47
   3   1   0  182.12    7.14
   3   1   1   61.77    2.45
   3   2   1  283.87    9.30
   3   2   0  133.57    6.56
   3   2  -1  280.66   10.27
   3   3  -1   12.02    0.89
   0   1  -1   20.47    0.75
   0   1   1   18.17    0.68
   0   1   2  117.84    3.00
   0   1   3  915.56    9.36
   0   1   4  434.80    7.51
   0   1   5  328.77    7.48
   0   1   6  469.04    9.90
   0   1   7  246.25    8.09
   0   1   8  315.04    9.54
   0   1   9    3.14    0.63
   0   1  10   -0.33    0.52
   0   1  11   13.43    0.95
   0   1  12    0.37    0.72
   0   1  13   12.46    1.01
   0   1  14    0.58    0.89
   0   1  15    9.31    0.85
   0   1  16    0.68    0.92
   0   1  17    8.68    1.33
   0   1  18   10.55    1.55
   0   1  19    1.34    1.38
   0   1  20    0.89    1.19
   0   0  20   28.13    2.16
   0   0  19    1.65    1.19
   0   0  18   25.21    1.86
   0   0  17   -0.76    1.29
   0   0  16   20.61    1.21
   0   0  15   -1.16    0.68
   0   0  14   16.58    1.13
   0   0  13   -0.52    0.56
   0   0  12   34.65    1.39
   0   0  11    0.69    0.82
   0   0  10  326.26    9.81
   0   0   9   19.01    1.07
   0   0   8 2884.88   28.15
   0   0   7   -0.90    0.67
   0   0   6   10.37    0.63
   0   0   5   -0.10    0.31
   0   0   4  376.84    7.02
   0   0   3   -0.31    0.24
   0   0   2   97.52    2.51
   0  -1  -1   16.59    0.64
   0  -1   1   20.16    0.75
   0  -1   2  127.67    3.19
   0  -1   3  958.24    9.87
   0  -1   4  438.59    7.84
   0  -1   5  329.64    7.50
   0  -1   6  472.62   10.13
   0  -1   7  244.88    8.05
   0  -1   8  318.24   10.06
   0  -1   9    3.56    0.79
   0  -1  10    0.03    0.57
   0  -1  11   14.30    0.91
   0  -1  12    0.06    0.71
   0  -1  13   12.47    0.93
   0  -1  14    0.93    0.88
   0  -1  15    8.22    0.88
   0  -1  16    0.83    0.98
   0  -1  17    7.35    1.30
   0  -1  18   10.76    1.69
   0  -1  19    1.91    1.18
   0  -1  20   -0.12    1.22
   0  -2  20    9.35    1.97
   0  -2  19   -0.65    1.13
   0  -2  18    7.59    1.35
   0  -2  17    6.81    1.49
   0  -2  16   17.32    1.61
   0  -2  15   63.96    2.65
   0  -2  14    2.81    0.76
   0  -2  13    1.89    0.73
   0  -2  12    1.72    0.73
   0  -2  11   10.81    0.85
   0  -2  10   70.63    2.75
   0  -2   9   12.58    0.83
   0  -2   8  373.04   10.64
   0  -2   7  749.71   14.01
   0  -2   6   63.63    2.60
   0  -2   5  109.92    4.69
   0  -2   4  503.76    8.94
   0  -2   3 3036.59   19.62
   0  -2   2   10.51    0.42
   0  -2   1  126.49    3.41
   0  -2   0  109.80    3.97
   0  -2  -1  119.51    3.40
   0  -3  -1  420.79    7.21
   0  -3   0    0.23    0.31
   0  -3   1  426.18    7.44
   0  -3   2 2230.97   17.63
   0  -3   3  624.25   10.06
   0  -3   4  219.49    6.60
   0  -3   5   83.50    3.03
   0  -3   6   97.69    3.66
   0  -3   7  701.62   14.24
   0  -3   8    5.19    0.81
   0  -3   9    1.67    0.59
   0  -3  10   37.85    1.67
   0  -3  11   74.96    2.99
   0  -3  12  188.17    6.10
   0  -3  13   24.66    1.24
   0  -3  14   27.20    1.24
   0  -3  15   22.79    1.17
   0  -3  16   24.62    1.59
   0  -3  17   -0.03    1.10
   0  -3  18   15.73    1.79
   0  -3  19    6.44    1.72
   0  -3  20   16.80    2.10
   0  -4  20    3.19    1.72
   0  -4  19    0.28    1.19
   0  -4  18   22.01    1.95
   0  -4  17    3.22    1.45
   0  -4  16    0.49    1.02
   0  -4  15    0.56    0.90
   0  -4  14  116.17    3.86
   0  -4  13  181.04    5.00
   0  -4  12    0.30    0.65
   0  -4  11   -0.30    0.58
   0  -4  10  160.29    6.73
   0  -4   9    7.29    0.78
   0  -4   8  275.06    9.67
   0  -4   7  430.60   11.70
   0  -4   6  151.70    6.93
   0  -4   5  179.44    6.91
   0  -4   4   14.16    0.73
   0  -4   3   14.62    0.68
   0  -4   2   64.11    2.42
   0  -4   1   30.28    1.20
   0  -4   0  666.51   10.44
   0  -4  -1   28.64    1.16
   0  -5  -1   49.69    2.06
   0  -5   0    0.15    0.38
   0  -5   1   52.44    2.22
   0  -5   2  309.86    8.65
   0  -5   3    9.87    0.70
   0  -5   4  201.70    7.74
   0  -5   5  235.22    8.59
   0  -5   6  159.09    7.55
   0  -5   7    1.74    0.67
   0  -5   8    0.98    0.58
   0  -5   9    0.51    0.50
   0  -5  10    4.64    0.91
   0  -5  11   39.43    1.77
   0  -5  12   77.77    2.68
   0  -5  13   13.58    1.11
   0  -5  14    0.32    1.16
   0  -5  15    4.15    0.81
   0  -5  16    0.14    0.95
   0  -5  17    2.38    1.15
   0  -5  18   -0.30    1.13
   0  -5  19    1.13    1.26
   0  -5  20    4.36    1.37
   0  -6  19   11.66    1.47
   0  -6  18    7.75    1.44
   0  -6  17   -0.70    0.89
   0  -6  16   14.25    1.41
   0  -6  15   31.46    2.13
   0  -6  14  197.08    4.33
   0  -6  13  121.70    3.95
   0  -6  12    0.87    0.72
   0  -6  11    0.59    0.55
   0  -6  10   12.35    0.92
   0  -6   9   70.05    2.71
   0  -6   8   28.55    1.48
   0  -6   7    0.08    0.70
   0  -6   6  296.98   10.20
   0  -6   5  711.05   15.36
   0  -6   4    0.25    0.46
   0  -6   3    3.36    0.55
   0  -6   2   67.64    2.77
   0  -6   1  108.30    3.84
   0  -6   0  177.99    7.00
   0  -6  -1   93.77    3.42
   0  -7  -1   30.53    1.08
   0  -7   0   -0.35    0.44
   0  -7   1   29.43    1.73
   0  -7   2  951.21   17.39
   0  -7   3  196.02    8.34
   0  -7   4   46.86    2.15
   0  -7   5   11.32    0.88
   0  -7   6   12.05    0.95
   0  -7   7  106.71    3.93
   0  -7   8    2.84    0.82
   0  -7   9   10.14    0.90
   0  -7  10    5.68    1.02
   0  -7  11   91.63    4.09
   0  -7  12    0.09    0.74
   0  -7  13   53.73    1.86
   0  -7  14    9.99    0.92
   0  -7  15   42.80    2.34
   0  -7  16   19.43    1.91
   0  -7  17    4.33    1.50
   0  -7  18    0.34    0.95
   0  -7  19    0.09    1.06
   0  -8  19    0.78    1.21
   0  -8  18    0.38    1.38
   0  -8  17    2.87    1.24
   0  -8  16    0.71    1.10
   0  -8  15   -1.09    0.84
   0  -8  14    8.46    1.17
   0  -8  13    4.08    0.76
   0  -8  12    0.33    0.84
   0  -8  11   18.77    1.31
   0  -8  10   10.97    1.11
   0  -8   9    0.05    0.65
   0  -8   8   86.81    3.07
   0  -8   7  117.73    4.10
   0  -8   6   16.50    1.14
   0  -8   5   49.31    2.13
   0  -8   4    0.02    0.64
   0  -8   3   25.95    1.22
   0  -8   2   -0.03    0.50
   0  -8   1    7.94    0.79
   0  -8   0    4.06    0.73
   0  -8  -1    8.11    0.71
   0  -9  -1   11.93    1.06
   0  -9   0    0.37    0.63
   0  -9   1    8.96    0.91
   0  -9   2  189.27    8.12
   0  -9   3    9.64    0.99
   0  -9   4    7.90    0.90
   0  -9   5    1.47    0.72
   0  -9   6  183.17    7.32
   0  -9   7   24.50    1.33
   0  -9   8   12.94    1.34
   0  -9   9   71.11    2.64
   0  -9  10   71.51    2.44
   0  -9  11    2.23    0.87
   0  -9  12   -1.41    0.78
   0  -9  13    0.22    1.13
   0  -9  14    3.41    1.18
   0  -9  15    0.20    1.49
   0  -9  16    5.95    1.69
   0  -9  17    1.42    1.29
   0  -9  18   -0.24    1.10
   0 -10  17   -0.24    1.04
   0 -10  16    5.68    1.34
   0 -10  15    3.65    1.68
   0 -10  14   13.75    1.62
   0 -10  13   14.27    1.67
   0 -10  12    1.05    1.23
   0 -10  11    0.84    1.03
   0 -10  10    4.18    0.85
   0 -10   9  245.93    6.19
   0 -10   8    2.67    0.88
   0 -10   7   15.53    1.09
   0 -10   6    5.93    0.86
   0 -10   5  112.73    5.61
   0 -10   4   93.72    3.19
   0 -10   3   33.25    1.42
   0 -10   2   79.25    2.92
   0 -10   1  450.27   11.85
   0 -10   0   43.88    1.54
   0 -10  -1  488.89   12.22
   0 -11  -1   92.20    2.93
   0 -11   0   -0.47    0.63
   0 -11   1   90.78    2.92
   0 -11   2   45.42    1.94
   0 -11   3   21.15    1.21
   0 -11   4   21.28    1.25
   0 -11   5    9.60    1.18
   0 -11   6    3.94    0.97
   0 -11   7   83.09    2.59
   0 -11   8    1.50    0.86
   0 -11   9    8.08    1.09
   0 -11  10    5.14    0.87
   0 -11  11    0.73    1.23
   0 -11  12   42.85    2.34
   0 -11  13    0.02    1.02
   0 -11  14    0.37    1.07
   0 -11  15    0.92    0.99
   0 -11  16    1.25    1.00
   0 -11  17    3.42    1.57
   0 -12  16    5.49    1.72
   0 -12  15    4.93    1.49
   0 -12  14    1.87    0.98
   0 -12  13    0.77    1.26
   0 -12  12    5.59    1.45
   0 -12  11   19.44    1.79
   0 -12  10   17.86    1.68
   0 -12   9   48.09    1.55
   0 -12   8   37.03    1.66
   0 -12   7    6.17    0.94
   0 -12   6   82.17    3.67
   0 -12   5    4.55    1.08
   0 -12   4    0.14    0.66
   0 -12   3   59.79    2.22
   0 -12   2    0.97    0.82
   0 -12   1  168.43    5.98
   0 -12   0    1.24    0.77
   0 -12  -1  167.63    6.08
   0 -13  -1  125.30    4.53
   0 -13   0   -0.29    0.65
   0 -13   1  125.65    4.25
   0 -13   2  110.40    4.20
   0 -13   3   28.51    1.49
   0 -13   4   33.07    1.46
   0 -13   5   -0.92    0.64
   0 -13   6    7.75    1.04
   0 -13   7   31.83    1.35
   0 -13   8   13.74    1.78
   0 -13   9    9.10    1.60
   0 -13  10    5.28    1.34
   0 -13  11    1.52    1.23
   0 -13  12   16.95    1.87
   0 -13  13    2.62    1.14
   0 -13  14   -0.55    1.07
   0 -13  15    0.11    1.04
   0 -14  14    0.05    1.09
   0 -14  13    0.81    1.40
   0 -14  12    2.37    1.56
   0 -14  11   -0.09    1.10
   0 -14  10    0.97    0.86
   0 -14   9    5.62    1.50
   0 -14   8    6.27    1.22
   0 -14   7    5.33    1.30
   0 -14   6   49.80    2.31
   0 -14   5   16.20    1.07
   0 -14   4    4.07    1.17
   0 -14   3    5.99    0.90
   0 -14   2   18.87    1.14
   0 -14   1    2.62    1.00
   0 -14   0   62.27    2.85
   0 -14  -1    1.31    0.79
   0 -15  -1    1.01    0.84
   0 -15   0   -0.83    1.09
   0 -15   1    0.58    1.21
   0 -15   2    2.42    0.94
   0 -15   3   28.95    1.98
   0 -15   4    2.14    1.12
   0 -15   5   29.82    2.15
   0 -15   6   53.94    2.54
   0 -15   7    1.54    1.39
   0 -15   8    7.29    1.75
   0 -15   9    1.95    1.28
   0 -15  10    1.16    1.09
   0 -15  11    0.19    1.34
   0 -15  12   -0.72    1.05
   0 -15  13    0.39    1.59
   0 -16  11    0.43    1.29
   0 -16  10    2.59    1.45
   0 -16   9    4.32    1.84
   0 -16   8    2.85    1.77
   0 -16   7    1.10    1.28
   0 -16   6   -0.60    0.86
   0 -16   5   25.24    2.01
   0 -16   4   -0.06    1.24
   0 -16   3    6.51    1.47
   0 -16   2   -0.32    0.89
   0 -16   1   12.36    1.54
   0 -16   0    8.78    1.42
   0 -16  -1   13.19    1.64
   0 -17  -1    1.59    1.10
   0 -17   0    0.91    1.14
   0 -17   1    0.25    0.97
   0 -17   2   19.06    2.06
   0 -17   3    0.99    1.54
   0 -17   4    2.46    1.24
   0 -17   5    4.90    1.50
   0 -17   6   21.63    2.27
   0 -17   7   -0.84    1.07
   0 -17   8    1.26    1.35
   0 -17   9    2.08    1.48
   0 -17  10   -2.37    0.97
   0 -18   7    0.35    1.19
   0 -18   6    1.05    1.36
   0 -18   5    1.38    1.84
   0 -18   4   11.08    1.57
   0 -18   3    0.78    1.16
   0 -18   2    0.51    1.10
   0 -18   1    1.24    1.10
   0 -18   0    3.34    1.76
   0 -18  -1   -0.63    1.11
   0 -19  -1    0.73    1.18
   0 -19   0   -0.28    0.93
   0 -19   1    0.22    0.98
   0 -19   2    0.56    1.45
   0 -19   3    3.89    1.44
   0 -19   4    4.06    1.75
   1 -19  -1    1.68    1.51
   1 -19   0    0.73    1.10
   1 -19   1    0.90    1.68
   1 -19   2    1.66    1.15
   1 -19   3    0.02    1.33
   1 -18   7    0.55    1.58
   1 -18   6    6.05    1.61
   1 -18   5    1.75    1.31
   1 -18   4   -1.35    1.01
   1 -18   3    2.32    1.12
   1 -18   2    1.71    1.18
   1 -18   1    0.72    1.00
   1 -18   0   10.54    1.70
   1 -18  -1    1.61    1.11
   1 -17  -1    0.54    1.25
   1 -17   0   -0.70    0.79
   1 -17   1    0.21    0.98
   1 -17   2    8.80    1.70
   1 -17   3    1.92    0.90
   1 -17   4    0.46    1.43
   1 -17   5    0.71    1.44
   1 -17   6    0.66    1.66
   1 -17   7    0.75    1.11
   1 -17   8   -0.52    1.42
   1 -17   9    0.75    1.48
   1 -16  11    0.56    1.30
   1 -16  10    1.79    1.60
   1 -16   9    0.57    1.17
   1 -16   8   -1.45    1.25
   1 -16   7   22.26    1.91
   1 -16   6   10.82    1.49
   1 -16   5    1.69    1.50
   1 -16   4    4.70    1.32
   1 -16   3    1.81    1.47
   1 -16   2    0.78    1.34
   1 -16   1    2.02    1.11
   1 -16   0    0.25    0.93
   1 -16  -1   -1.44    1.10
   1 -15  -1   26.62    1.95
   1 -15   0   13.86    1.58
   1 -15   1   29.37    2.00
   1 -15   2   61.94    2.59
   1 -15   3    0.40    1.51
   1 -15   4    0.25    1.06
   1 -15   5   13.17    1.87
   1 -15   6    6.01    1.72
   1 -15   7   -0.11    1.18
   1 -15   8    1.30    1.47
   1 -15   9    2.57    1.24
   1 -15  10    2.36    1.73
   1 -15  11    0.07    1.02
   1 -15  12    4.16    1.29
   1 -15  13   -1.80    1.04
   1 -14  14    0.20    1.22
   1 -14  13   12.83    1.80
   1 -14  12    1.75    1.56
   1 -14  11    5.38    1.36
   1 -14  10    0.82    1.42
   1 -14   9    3.85    1.30
   1 -14   8    3.54    1.53
   1 -14   7   13.19    1.71
   1 -14   6   22.45    1.83
   1 -14   5   18.17    1.62
   1 -14   4   26.13    1.43
   1 -14   3   42.21    1.49
   1 -14   2   22.06    1.19
   1 -14   1   43.81    1.48
   1 -14   0   15.05    1.02
   1 -14  -1   40.93    1.52
   1 -13  -1   23.44    1.27
   1 -13   0   30.85    1.37
   1 -13   1   21.59    1.30
   1 -13   2   16.24    1.43
   1 -13   3   38.02    1.60
   1 -13   4   15.51    1.32
   1 -13   5   27.42    1.38
   1 -13   6   30.99    1.56
   1 -13   7    9.09    1.09
   1 -13   8    8.80    1.63
   1 -13   9    0.51    1.35
   1 -13  10    1.64    1.19
   1 -13  11   -1.03    1.05
   1 -13  12   -1.35    1.02
   1 -13  13    1.22    1.18
   1 -13  14    0.32    1.19
   1 -13  15   -0.56    1.26
   1 -12  16    0.62    1.11
   1 -12  15    2.35    1.10
   1 -12  14    6.78    1.84
   1 -12  13   16.99    2.00
   1 -12  12    9.94    1.39
   1 -12  11    6.94    1.53
   1 -12  10    2.14    1.23
   1 -12   9   58.22    2.50
   1 -12   8   26.45    1.28
   1 -12   7   43.41    1.50
   1 -12   6    7.03    0.95
   1 -12   5   46.34    1.60
   1 -12   4  128.15    4.74
   1 -12   3   24.64    1.28
   1 -12   2    3.65    0.90
   1 -12   1  101.19    4.68
   1 -12   0  128.40    5.18
   1 -12  -1   99.69    4.53
   1 -11  -1   94.18    3.45
   1 -11   0   46.22    1.72
   1 -11   1  100.53    4.88
   1 -11   2   78.06    2.67
   1 -11   3   39.77    1.50
   1 -11   4   14.30    1.22
   1 -11   5    2.71    0.90
   1 -11   6   45.01    1.79
   1 -11   7    6.32    0.98
   1 -11   8    1.08    0.72
   1 -11   9   24.15    1.20
   1 -11  10    6.39    1.00
   1 -11  11   19.06    1.72
   1 -11  12   26.98    2.00
   1 -11  13   -0.49    0.91
   1 -11  14   -0.37    0.91
   1 -11  15    0.60    1.34
   1 -11  16    0.41    1.33
   1 -11  17   -0.01    1.29
   1 -10  17    4.04    1.53
   1 -10  16    2.71    1.58
   1 -10  15    2.38    1.11
   1 -10  14    0.74    1.05
   1 -10  13    4.12    1.21
   1 -10  12    4.52    1.16
   1 -10  11   43.33    1.52
   1 -10  10   20.04    1.09
   1 -10   9   22.01    1.17
   1 -10   8    8.38    0.97
   1 -10   7   37.24    1.64
   1 -10   6   24.12    1.18
   1 -10   5    9.26    0.86
   1 -10   4   23.42    1.22
   1 -10   3   35.52    1.36
   1 -10   2    5.55    0.85
   1 -10   1   23.78    1.23
   1 -10   0  147.98    6.95
   1 -10  -1   21.14    1.09
   1  -9  -1   24.19    1.10
   1  -9   0  261.64    9.73
   1  -9   1   24.46    1.14
   1  -9   2  103.11    3.87
   1  -9   3   54.21    2.39
   1  -9   4   69.32    2.92
   1  -9   5   66.13    2.76
   1  -9   6   17.01    1.28
   1  -9   7   92.93    4.65
   1  -9   8   29.30    1.36
   1  -9   9   70.25    2.34
   1  -9  10   13.12    1.24
   1  -9  11   18.73    1.09
   1  -9  12   33.22    1.32
   1  -9  13   20.23    1.61
   1  -9  14    2.87    1.08
   1  -9  15    2.87    1.37
   1  -9  16    3.52    1.33
   1  -9  17   23.95    1.99
   1  -9  18    4.04    1.38
   1  -8  18    4.62    1.27
   1  -8  17    1.25    1.56
   1  -8  16    6.17    1.49
   1  -8  15   12.03    1.54
   1  -8  14   10.00    1.29
   1  -8  13   63.20    2.44
   1  -8  12   33.40    1.36
   1  -8  11   32.05    1.36
   1  -8  10   44.32    1.69
   1  -8   9   50.70    1.96
   1  -8   8    4.24    0.81
   1  -8   7   26.42    1.30
   1  -8   6   68.66    2.76
   1  -8   5  228.35    8.56
   1  -8   4  123.55    4.70
   1  -8   3   19.10    1.06
   1  -8   2  224.96    8.92
   1  -8   1  362.91   11.48
   1  -8   0  263.38   10.06
   1  -8  -1  370.39   11.50
   1  -7  -1    4.82    0.63
   1  -7   0  314.74   10.60
   1  -7   1    5.40    0.80
   1  -7   2  306.22   10.45
   1  -7   3  104.90    3.96
   1  -7   4  118.59    4.40
   1  -7   5   46.21    1.90
   1  -7   6   90.93    3.27
   1  -7   7   14.61    1.05
   1  -7   8  231.29    7.83
   1  -7   9   41.94    1.52
   1  -7  10   77.60    2.67
   1  -7  11    9.06    1.07
   1  -7  12   15.83    1.01
   1  -7  13   20.28    1.13
   1  -7  14    0.07    1.07
   1  -7  15    1.66    0.88
   1  -7  16    1.83    1.43
   1  -7  17   -0.50    0.81
   1  -7  18    6.14    1.36
   1  -7  19    4.16    1.63
   1  -6  19    0.52    1.03
   1  -6  18    5.42    1.26
   1  -6  17    0.24    1.10
   1  -6  16   -0.57    1.19
   1  -6  15   25.50    1.70
   1  -6  14    1.58    0.75
   1  -6  13   39.01    1.45
   1  -6  12   20.31    1.13
   1  -6  11   34.58    1.47
   1  -6  10  133.03    5.07
   1  -6   9    4.22    0.76
   1  -6   8    7.83    0.79
   1  -6   7    1.37    0.62
   1  -6   6   46.15    1.96
   1  -6   5  310.98   10.21
   1  -6   4   83.95    3.47
   1  -6   3  312.58    9.89
   1  -6   2  118.83    4.22
   1  -6   1   38.47    1.83
   1  -6   0   13.51    0.71
   1  -6  -1   34.29    1.51
   1  -5  -1  692.33   12.99
   1  -5   0  445.61   10.47
   1  -5   1  689.73   13.04
   1  -5   2  195.90    7.26
   1  -5   3  879.99   15.60
   1  -5   4   66.90    2.61
   1  -5   5  217.41    8.48
   1  -5   6  168.13    8.04
   1  -5   7  318.30   10.22
   1  -5   8   84.51    3.05
   1  -5   9   67.60    2.83
   1  -5  10   26.68    1.21
   1  -5  11  140.04    5.37
   1  -5  12   28.18    1.24
   1  -5  13   38.85    1.50
   1  -5  14   16.49    1.07
   1  -5  15   27.91    1.78
   1  -5  16   23.03    1.81
   1  -5  17    2.91    1.10
   1  -5  18    3.84    1.16
   1  -5  19    0.91    1.17
   1  -5  20    1.02    1.38
   1  -4  20    4.87    1.62
   1  -4  19    1.39    1.34
   1  -4  18   16.96    1.68
   1  -4  17    2.10    1.04
   1  -4  16   20.82    1.76
   1  -4  15    7.40    0.75
   1  -4  14   76.55    3.16
   1  -4  13   56.18    2.12
   1  -4  12  109.00    4.35
   1  -4  11   21.22    1.08
   1  -4  10  128.04    5.86
   1  -4   9   68.03    2.76
   1  -4   8   10.64    0.76
   1  -4   7   56.56    2.38
   1  -4   6   91.13    3.60
   1  -4   5  133.28    6.27
   1  -4   4   74.82    2.83
   1  -4   3  295.33    8.20
   1  -4   2  278.99    7.58
   1  -4   1  434.19    9.51
   1  -4   0  149.67    5.66
   1  -4  -1  441.53    9.64
   1  -3  -1 1044.72   13.16
   1  -3   0  196.57    5.79
   1  -3   1 1012.95   12.77
   1  -3   2  153.54    5.54
   1  -3   3  238.13    6.81
   1  -3   4  258.60    7.27
   1  -3   5  257.01    7.88
   1  -3   6  341.30    9.63
   1  -3   7  275.72    9.41
   1  -3   8    2.03    0.53
   1  -3   9  149.84    6.67
   1  -3  10   41.75    1.70
   1  -3  11   22.84    1.10
   1  -3  12   28.57    1.28
   1  -3  13   12.01    0.88
   1  -3  14   33.22    1.27
   1  -3  15    6.04    0.96
   1  -3  16    0.90    1.03
   1  -3  17    6.68    1.13
   1  -3  18   12.79    1.41
   1  -3  19    2.70    1.19
   1  -3  20    2.62    1.49
   1  -2  20    8.84    1.63
   1  -2  19    6.75    1.41
   1  -2  18   15.86    1.61
   1  -2  17    0.72    0.81
   1  -2  16   -0.36    0.89
   1  -2  15    7.31    0.77
   1  -2  14   43.12    1.59
   1  -2  13   21.36    1.13
   1  -2  12  103.74    4.52
   1  -2  11  120.18    5.44
   1  -2  10  363.04    9.66
   1  -2   9  128.84    6.20
   1  -2   8  475.16   12.31
   1  -2   7  204.10    7.74
   1  -2   6   22.59    1.01
   1  -2   5  282.01    7.78
   1  -2   4 1599.84   16.62
   1  -2   3 2478.12   19.24
   1  -2   2  893.94   10.88
   1  -2   1  877.43   10.39
   1  -2   0 6212.11   27.57
   1  -2  -1  913.75   11.00
   1  -1  -1  871.09    9.84
   1  -1   0 1996.30   13.71
   1  -1   1  872.20    9.14
   1  -1   2  701.23    8.83
   1  -1   3 1583.34   14.48
   1  -1   4  178.46    5.48
   1  -1   5   37.51    1.49
   1  -1   6   99.29    4.97
   1  -1   7   75.00    2.69
   1  -1   8  122.74    6.46
   1  -1   9   54.41    2.32
   1  -1  10  104.91    3.60
   1  -1  11  101.61    4.94
   1  -1  12   61.67    2.38
   1  -1  13   37.83    1.53
   1  -1  14   27.27    1.19
   1  -1  15   42.25    1.40
   1  -1  16    8.57    1.18
   1  -1  17    4.75    1.04
   1  -1  18   13.04    1.66
   1  -1  19    1.30    1.31
   1  -1  20    6.59    1.41
   1   0  20    4.25    1.41
   1   0  19    4.71    1.08
   1   0  18    5.60    1.28
   1   0  17    0.53    1.07
   1   0  16    1.98    1.02
   1   0  15   15.36    0.97
   1   0  14    9.45    0.91
   1   0  13    1.37    0.63
   1   0  12   -1.24    0.54
   1   0  11   33.03    1.48
   1   0  10   76.59    2.68
   1   0   9   33.89    1.58
   1   0   8  142.83    6.41
   1   0   7  188.53    7.15
   1   0   6  728.90   12.72
   1   0   5   82.90    2.95
   1   0   4    0.18    0.22
   1   0   3  558.18    8.34
   1   0   2   29.05    1.17
   1   0   1  953.09    8.99
   1   0   0    0.13    0.15
   1   0  -1  966.74    9.56
   1   1  -1  839.36   10.01
   1   1   0 1844.74   13.45
   1   1   1  796.51    8.75
   1   1   2  677.86    8.64
   1   1   3 1545.14   14.13
   1   1   4  177.54    5.41
   1   1   5   40.38    1.58
   1   1   6  103.88    5.00
   1   1   7   72.21    2.77
   1   1   8  120.55    6.00
   1   1   9   51.42    2.21
   1   1  10  105.51    3.68
   1   1  11   99.85    3.50
   1   1  12   56.90    2.27
   1   1  13   33.00    1.40
   1   1  14   29.72    1.22
   1   1  15   41.17    1.40
   1   1  16    8.33    1.17
   1   1  17    5.15    1.24
   1   1  18   12.81    1.55
   1   1  19    1.25    1.30
   1   1  20    6.50    1.32
   2   1  -1  323.87    8.26
   2   1   0  616.19   10.74
   2   1   1  295.40    7.51
   2   1   2   31.85    1.39
   2   1   3   15.13    0.66
   2   1   4   86.36    3.17
   2   1   5  227.17    7.62
   2   1   6   48.46    2.03
   2   1   7   68.12    2.62
   2   1   8   50.44    2.02
   2   1   9   63.94    2.45
   2   1  10   20.71    0.97
   2   1  11   27.97    1.15
   2   1  12    1.34    0.63
   2   1  13   21.40    1.16
   2   1  14    5.72    0.77
   2   1  15   39.37    1.40
   2   1  16    0.40    0.94
   2   1  17   -0.16    0.84
   2   1  18    4.00    1.00
   2   1  19   14.46    1.86
   2   1  20    2.15    1.41
   2   0  20    1.92    1.18
   2   0  19    3.03    1.44
   2   0  18    0.84    0.89
   2   0  17    1.05    0.71
   2   0  16   -0.65    0.59
   2   0  15   63.97    2.34
   2   0  14   31.76    1.29
   2   0  13  124.86    4.13
   2   0  12  209.58    5.89
   2   0  11  181.45    5.88
   2   0  10   16.77    1.00
   2   0   9   26.01    1.27
   2   0   8  295.69    9.43
   2   0   7   38.83    1.80
   2   0   6  169.16    6.86
   2   0   5   15.69    0.73
   2   0   4 1009.26   14.95
   2   0   3 1194.73   15.25
   2   0   2  260.70    7.07
   2   0   1  532.87    9.65
   2   0   0   81.72    3.83
   2   0  -1  527.11    9.64
   2  -1  -1  321.84    7.77
   2  -1   0  665.73   10.97
   2  -1   1  322.64    7.85
   2  -1   2   33.03    1.49
   2  -1   3   15.96    0.75
   2  -1   4   79.25    2.91
   2  -1   5  209.64    7.60
   2  -1   6   49.08    2.30
   2  -1   7   69.18    2.74
   2  -1   8   54.32    2.22
   2  -1   9   69.99    2.74
   2  -1  10   21.48    1.13
   2  -1  11   28.65    1.20
   2  -1  12    1.65    0.69
   2  -1  13   23.49    1.14
   2  -1  14    5.68    0.71
   2  -1  15   43.67    1.92
   2  -1  16    0.11    0.85
   2  -1  17    0.79    1.14
   2  -1  18    2.85    1.31
   2  -1  19   15.91    1.70
   2  -1  20    3.56    1.23
   2  -2  20    0.44    0.95
   2  -2  19    5.26    1.19
   2  -2  18    7.35    1.17
   2  -2  17    0.41    0.89
   2  -2  16   15.78    1.34
   2  -2  15    7.80    0.99
   2  -2  14   14.41    0.93
   2  -2  13  103.22    3.85
   2  -2  12   43.69    1.66
   2  -2  11   41.19    1.60
   2  -2  10   19.37    1.05
   2  -2   9    5.05    0.66
   2  -2   8   23.56    1.12
   2  -2   7   31.14    1.34
   2  -2   6  213.13    8.22
   2  -2   5   35.14    1.42
   2  -2   4    5.14    0.48
   2  -2   3  253.68    7.44
   2  -2   2  277.47    7.67
   2  -2   1   36.26    1.53
   2  -2   0   56.20    2.20
   2  -2  -1   38.04    1.57
   2  -3  -1  237.81    7.72
   2  -3   0    7.13    0.56
   2  -3   1  209.69    7.10
   2  -3   2   30.45    1.34
   2  -3   3  302.57    8.81
   2  -3   4   12.93    0.67
   2  -3   5   65.09    2.68
   2  -3   6  298.90    9.65
   2  -3   7  115.14    4.22
   2  -3   8  188.43    7.45
   2  -3   9   94.90    3.40
   2  -3  10   45.68    1.92
   2  -3  11   54.67    1.88
   2  -3  12   12.07    1.07
   2  -3  13    2.09    0.58
   2  -3  14   26.00    1.16
   2  -3  15   20.38    1.59
   2  -3  16    6.98    1.17
   2  -3  17    1.12    0.81
   2  -3  18    0.05    0.98
   2  -3  19   -1.01    0.88
   2  -4  19    0.32    0.77
   2  -4  18   -0.01    0.80
   2  -4  17    0.85    1.07
   2  -4  16    0.94    0.95
   2  -4  15   15.35    1.39
   2  -4  14   36.53    1.29
   2  -4  13    1.90    0.73
   2  -4  12    8.09    0.92
   2  -4  11   57.19    2.24
   2  -4  10  166.22    5.81
   2  -4   9   17.28    0.96
   2  -4   8   25.25    1.03
   2  -4   7  322.71    9.85
   2  -4   6   29.53    1.16
   2  -4   5  187.72    7.87
   2  -4   4  107.42    3.85
   2  -4   3  320.11    9.52
   2  -4   2  113.65    3.84
   2  -4   1 1232.34   17.75
   2  -4   0   14.40    0.84
   2  -4  -1 1264.96   18.84
   2  -5  -1  460.01   12.14
   2  -5   0  442.94   12.01
   2  -5   1  432.82   11.60
   2  -5   2   87.62    3.21
   2  -5   3   26.27    1.00
   2  -5   4    5.86    0.57
   2  -5   5  137.68    6.86
   2  -5   6   37.60    1.61
   2  -5   7   63.98    2.68
   2  -5   8   46.88    1.94
   2  -5   9  226.23    7.18
   2  -5  10  114.17    4.75
   2  -5  11   34.19    1.36
   2  -5  12   29.21    1.24
   2  -5  13   17.69    1.08
   2  -5  14    4.57    0.68
   2  -5  15    1.19    0.80
   2  -5  16    0.14    0.86
   2  -5  17    0.69    1.07
   2  -5  18    8.70    1.34
   2  -5  19    0.63    1.14
   2  -6  19    1.79    1.21
   2  -6  18    7.36    1.36
   2  -6  17    2.79    1.16
   2  -6  16   10.79    1.39
   2  -6  15    9.83    1.29
   2  -6  14   14.29    1.41
   2  -6  13   30.58    1.23
   2  -6  12   30.84    1.25
   2  -6  11  112.62    4.20
   2  -6  10  106.41    4.55
   2  -6   9    7.93    0.81
   2  -6   8  130.21    5.59
   2  -6   7   19.27    1.06
   2  -6   6   32.08    1.60
   2  -6   5   15.95    0.84
   2  -6   4   87.02    3.16
   2  -6   3   76.34    3.19
   2  -6   2  826.31   16.98
   2  -6   1  388.15   11.50
   2  -6   0  436.10   12.30
   2  -6  -1  382.30   11.82
   2  -7  -1   56.41    2.58
   2  -7   0  398.55   12.35
   2  -7   1   46.44    2.21
   2  -7   2  150.91    5.13
   2  -7   3    5.61    0.70
   2  -7   4   58.38    2.41
   2  -7   5  128.52    6.12
   2  -7   6  147.70    6.48
   2  -7   7  159.50    5.96
   2  -7   8   76.04    2.84
   2  -7   9   80.48    2.73
   2  -7  10  197.54    5.55
   2  -7  11   15.16    1.06
   2  -7  12    2.00    0.75
   2  -7  13   31.64    1.21
   2  -7  14   12.17    1.50
   2  -7  15   21.68    1.79
   2  -7  16    0.86    0.83
   2  -7  17    3.16    1.09
   2  -7  18    5.83    1.49
   2  -8  18    6.02    1.49
   2  -8  17    8.83    1.57
   2  -8  16    5.71    1.27
   2  -8  15    5.42    1.49
   2  -8  14    7.74    1.20
   2  -8  13    5.07    1.22
   2  -8  12    1.22    0.55
   2  -8  11   -0.44    0.60
   2  -8  10   11.38    0.92
   2  -8   9   57.38    1.96
   2  -8   8   76.81    2.54
   2  -8   7   64.65    2.57
   2  -8   6    3.65    0.92
   2  -8   5   82.35    3.11
   2  -8   4  113.64    4.05
   2  -8   3    6.00    0.76
   0   0   0    0.00    0.00
;
_shelx_hkl_checksum     31382
_shelx_res_file
;
    nr118.res created by SHELXL-2014/7
TITL nr118 in P2(1)2(1)2(1) LAST... corr: [E] MuxR=0.20
CELL 0.71073   5.9731  14.9478  16.1273  90.000  90.000  90.000
ZERR    4.00   0.0013   0.0029   0.0033   0.000   0.000   0.000
LATT -1
SYMM 0.5-X, -Y, 0.5+Z
SYMM -X, 0.5+Y, 0.5-Z
SYMM 0.5+X, 0.5-Y, -Z
SFAC C H N O S
UNIT 60 76 4 8 4
TEMP 25
OMIT     0   2   0
OMIT     0   4   3
OMIT     1   2   0
L.S. 15
ACTA
CONF
EQIV $1 -x+2, y+1/2, -z+3/2
HTAB C7 S1
HTAB C16 S1_$1
BOND $H
FMAP 2
PLAN 10
WGHT    0.066800    0.063100
EXTI    0.013889
FVAR       0.55542
S1    5    0.902064    0.383357    0.642841    11.00000    0.07253    0.06881 =
         0.06147   -0.00055   -0.00196    0.03386
N1    3    0.570521    0.498102    0.616069    11.00000    0.04651    0.03692 =
         0.03931    0.00182    0.00123    0.00377
C2    1    0.711378    0.460660    0.669034    11.00000    0.04375    0.04123 =
         0.04557    0.00611   -0.00045    0.00016
C3    1    0.699579    0.487481    0.759751    11.00000    0.05633    0.05884 =
         0.04144    0.00391   -0.00227    0.00778
AFIX  23
H3A   2    0.635011    0.438323    0.790891    11.00000   -1.20000
H3B   2    0.850860    0.496442    0.779981    11.00000   -1.20000
AFIX   0
C4    1    0.565992    0.570536    0.777297    11.00000    0.05783    0.04040 =
         0.03934    0.00433    0.01016   -0.00586
C5    1    0.348299    0.563697    0.732190    11.00000    0.05436    0.05514 =
         0.05012    0.00312    0.00642    0.00963
AFIX  23
H5A   2    0.254722    0.614725    0.745586    11.00000   -1.20000
H5B   2    0.270155    0.509793    0.749037    11.00000   -1.20000
AFIX   0
C6    1    0.392679    0.561198    0.639699    11.00000    0.06477    0.06051 =
         0.04404    0.00164    0.00209    0.02389
AFIX  23
H6A   2    0.255655    0.544681    0.611279    11.00000   -1.20000
H6B   2    0.434226    0.620696    0.621268    11.00000   -1.20000
AFIX   0
C7    1    0.584881    0.477173    0.525884    11.00000    0.05829    0.03918 =
         0.03865    0.00030    0.00013    0.00071
AFIX  13
H7A   2    0.736336    0.454516    0.515638    11.00000   -1.20000
AFIX   0
C8    1    0.424019    0.402471    0.503508    11.00000    0.09327    0.04616 =
         0.05934    0.00021   -0.00807   -0.01334
AFIX 137
H8A   2    0.461145    0.349775    0.534633    11.00000   -1.50000
H8B   2    0.435300    0.389810    0.445300    11.00000   -1.50000
H8C   2    0.273791    0.420545    0.516428    11.00000   -1.50000
AFIX   0
C9    1    0.559484    0.562548    0.474981    11.00000    0.05521    0.03851 =
         0.03652   -0.00250    0.00245    0.00118
C10   1    0.373690    0.579931    0.426882    11.00000    0.05947    0.05478 =
         0.04309    0.00385   -0.00618   -0.00254
AFIX  43
H10A  2    0.256601    0.538973    0.424984    11.00000   -1.20000
AFIX   0
C11   1    0.361196    0.659322    0.380831    11.00000    0.07388    0.07070 =
         0.04605    0.01223   -0.01152    0.01048
AFIX  43
H11A  2    0.234792    0.671246    0.349028    11.00000   -1.20000
AFIX   0
C12   1    0.533624    0.719185    0.382449    11.00000    0.09852    0.05399 =
         0.05430    0.01599    0.00799    0.00340
AFIX  43
H12A  2    0.525605    0.771363    0.351181    11.00000   -1.20000
AFIX   0
C13   1    0.718624    0.702307    0.430216    11.00000    0.08353    0.04957 =
         0.07223    0.01049    0.00338   -0.01464
AFIX  43
H13A  2    0.835581    0.743334    0.431948    11.00000   -1.20000
AFIX   0
C14   1    0.731023    0.623845    0.475999    11.00000    0.05511    0.05466 =
         0.05795    0.00765   -0.00749   -0.00864
AFIX  43
H14A  2    0.857572    0.612543    0.507918    11.00000   -1.20000
AFIX   0
O15   4    0.688262    0.647395    0.750951    11.00000    0.10824    0.05443 =
         0.06013   -0.00224    0.02751   -0.02890
C16   1    0.663706    0.712802    0.812021    11.00000    0.20013    0.06234 =
         0.09734   -0.02194    0.05748   -0.06017
AFIX  23
H16A  2    0.579892    0.763171    0.790239    11.00000   -1.20000
H16B  2    0.809533    0.734072    0.829680    11.00000   -1.20000
AFIX   0
C17   1    0.544730    0.673390    0.882065    11.00000    0.09977    0.04838 =
         0.05161   -0.00449    0.00588   -0.00454
AFIX  23
H17A  2    0.624135    0.684510    0.933509    11.00000   -1.20000
H17B  2    0.394815    0.697867    0.886532    11.00000   -1.20000
AFIX   0
O18   4    0.537125    0.579722    0.864277    11.00000    0.07928    0.04536 =
         0.04115    0.00088    0.01179   -0.00786
HKLF 4
REM  nr118 in P2(1)2(1)2(1) LAST... corr: [E] MuxR=0.20
REM R1 =  0.0438 for    2007 Fo > 4sig(Fo)  and  0.0624 for all    2631 data
REM    174 parameters refined using      0 restraints
END
WGHT      0.0629      0.1078
REM Highest difference peak  0.189,  deepest hole -0.237,  1-sigma level  0.040
Q1    1   0.7269  0.4154  0.6391  11.00000  0.05    0.19
Q2    1   0.8095  0.6376  0.7979  11.00000  0.05    0.18
Q3    1   0.8182  0.3924  0.5850  11.00000  0.05    0.18
Q4    1   0.7617  0.6786  0.8119  11.00000  0.05    0.17
Q5    1   0.9887  0.3769  0.6891  11.00000  0.05    0.17
Q6    1   0.9887  0.3850  0.5811  11.00000  0.05    0.16
Q7    1   0.2155  0.4198  0.5243  11.00000  0.05    0.16
Q8    1   0.8920  0.6758  0.8078  11.00000  0.05    0.15
Q9    1   0.7367  0.7697  0.7960  11.00000  0.05    0.15
Q10   1   0.5712  0.4916  0.5768  11.00000  0.05    0.15
;
_shelx_res_checksum     59918
data_global
_journal_date_recd_electronic     2015-08-29
_journal_date_accepted     2015-09-11
_journal_name_full     'Acta Crystallographica, Section E'
_journal_year     2015
_journal_volume     71
_journal_issue     10
_journal_page_first     1207
_journal_page_last     1211
_journal_paper_category     GO
_journal_paper_doi     10.1107/S2056989015017119
_journal_coeditor_code     XU5868
_publ_contact_author_name     'Bern\`es, Sylvain'
_publ_contact_author_address
;
Instituto de F\'isica
Benem\'erita Universidad Aut\'onoma de Puebla
Av. San Claudio y 18 Sur
72570 Puebla, Pue.
Mexico
;
_publ_contact_author_email     sylvain_bernes@hotmail.com
_publ_contact_author_fax     '52 664 6234043'
_publ_contact_author_phone     '(+52)(222) 229 55 00 x 2002'
_publ_section_title
;
Crystal structures of two chiral piperidine derivatives:
1-[(1<i>R</i>)-2-hydroxy-1-phenylethyl]piperidin-4-one and
8-[(1<i>S</i>)-1-phenylethyl]-1,4-dioxa-8-azaspiro[4.5]decane-7-thione
;
loop_
    _publ_author_name
    _publ_author_footnote
    _publ_author_address
    "Romero, Nancy" .
;
Universidad Ju\'arez Aut\'onoma de Tabasco
Divisi\'on Acad\'emica de Ciencias B\'asicas
Km. 1 carretera Cunduac\'an
Jalpa de M\'endez AP 24
Cunduac\'an, Tabasco
Mexico
;
    "Bern\`es, Sylvain" .
;
Instituto de F\'isica
Benem\'erita Universidad Aut\'onoma de Puebla
Av. San Claudio y 18 Sur
72570 Puebla, Pue.
Mexico
;
    "Roa, Luis F." .
;
Universidad Ju\'arez Aut\'onoma de Tabasco
Divisi\'on Acad\'emica de Ciencias B\'asicas
Km. 1 carretera Cunduac\'an
Jalpa de M\'endez AP 24
Cunduac\'an, Tabasco
Mexico
;
    "Ter\'an, Joel L." .
;
Centro de Qu\'imica, Instituto de Ciencias
Benem\'erita Universidad Aut\'onoma de Puebla
72570 Puebla, Pue.
Mexico
;
    "Gnecco, Dino" .
;
Centro de Qu\'imica, Instituto de Ciencias
Benem\'erita Universidad Aut\'onoma de Puebla
72570 Puebla, Pue.
Mexico
;
_publ_section_synopsis
;
The conformation of the piperidine ring is modified by the hybridization state
of the C atom in the \a-position to the piperidinic N atom.
;
