# Supplementary material for: Crystal structures of two chiral piperidine derivatives: 1-[(1R)-2-hy­droxy-1-phenyl­eth­yl]piperidin-4-one and 8-[(1S)-1-phenyl­eth­yl]-1,4-dioxa-8-aza­spiro­[4.5]decane-7-thione
Source: Acta Crystallogr E Crystallogr Commun. 2015 Sep 26;71(Pt 10):1207–11. doi: 10.1107/S2056989015017119 (PMC4647425; doi:10.1107/S2056989015017119)
Supplement: Supplementary file 2 [file e-71-01207-Isup2.hkl]

data_I                                                                          
_shelx_title ' nr30 in P2(1) LAST...'                                           
_shelx_refln_list_code          4                                               
_shelx_F_calc_maximum       76.82                                               
_exptl_crystal_F_000       236.00                                               
_reflns_d_resolution_high  0.8410                                               
                                                                                
loop_                                                                           
 _space_group_symop_operation_xyz                                               
 'x, y, z'                                                                      
 '-x, y+1/2, -z'                                                                
                                                                                
_cell_length_a     9.7590                                                       
_cell_length_b     6.8952                                                       
_cell_length_c     9.7980                                                       
_cell_angle_alpha  90.000                                                       
_cell_angle_beta  114.348                                                       
_cell_angle_gamma  90.000                                                       
                                                                                
_shelx_F_squared_multiplier     1.000                                           
                                                                                
loop_                                                                           
 _refln_index_h                                                                 
 _refln_index_k                                                                 
 _refln_index_l                                                                 
 _refln_F_squared_calc                                                          
 _refln_F_squared_meas                                                          
 _refln_F_squared_sigma                                                         
 _refln_observed_status                                                         
   1  -1   0       1124.26       1063.06         7.01 o                         
   2  -1   0         99.25         94.26         2.29 o                         
   3  -1   0        363.56        352.48         6.05 o                         
   4  -1   0        307.45        309.61         9.95 o                         
   5  -1   0          1.73          2.99         0.59 o                         
   6  -1   0          4.54          4.18         1.05 o                         
   7  -1   0         19.69         19.19         0.99 o                         
   8  -1   0          6.25          6.01         1.67 o                         
   9  -1   0          1.44          1.84         0.88 o                         
  10  -1   0          7.12          6.10         1.83 o                         
   1   0   0         53.18         62.17         1.95 o                         
   2   0   0        344.12        317.73         4.22 o                         
   3   0   0          0.33          0.71         0.56 o                         
   4   0   0        356.77        373.59         6.16 o                         
   5   0   0         52.54         56.24         2.36 o                         
   6   0   0          7.35          6.66         0.78 o                         
   7   0   0         21.68         19.46         1.35 o                         
   8   0   0         19.47         17.19         1.37 o                         
   9   0   0          0.26          0.23         1.20 o                         
  10   0   0          0.12          0.49         1.05 o                         
   1   1   0       1124.15       1069.97         6.78 o                         
   2   1   0         99.09         90.91         2.32 o                         
   3   1   0        363.99        367.26         6.18 o                         
   4   1   0        307.45        323.47        10.36 o                         
   5   1   0          1.72          2.96         0.70 o                         
   6   1   0          4.54          3.93         0.93 o                         
   7   1   0         19.68         17.50         0.94 o                         
   8   1   0          6.23          4.52         1.60 o                         
   9   1   0          1.44          2.75         1.05 o                         
  10   1   0          7.13          5.65         2.13 o                         
   0   2   0       1921.73       1786.67        22.43 o                         
   1   2   0         25.84         27.44         1.33 o                         
   2   2   0        421.70        432.36         8.23 o                         
   3   2   0        282.96        293.13         9.35 o                         
   4   2   0        175.03        191.51         4.48 o                         
   5   2   0         27.59         28.49         1.46 o                         
   6   2   0         18.42         20.23         1.37 o                         
   7   2   0          7.71          9.89         1.61 o                         
   8   2   0         11.07          9.46         1.26 o                         
   9   2   0          4.47          2.40         1.95 o                         
  10   2   0          0.05         -0.84         0.84 o                         
   1   3   0        106.22        111.91         2.06 o                         
   2   3   0        128.82        133.76         3.20 o                         
   3   3   0         68.46         67.41         2.11 o                         
   4   3   0        140.43        136.18         5.97 o                         
   5   3   0         71.26         75.19         1.83 o                         
   6   3   0         41.98         46.15         1.93 o                         
   7   3   0         67.21         62.37         5.03 o                         
   8   3   0         11.72          9.74         2.09 o                         
   9   3   0          2.22          1.35         1.38 o                         
   0   4   0         10.25         11.62         1.41 o                         
   1   4   0        140.02        143.94         4.40 o                         
   2   4   0         26.92         30.06         0.72 o                         
   3   4   0         13.58         11.03         1.08 o                         
   4   4   0         72.98         73.62         2.32 o                         
   5   4   0         41.55         44.06         2.03 o                         
   6   4   0         84.63         86.07         2.68 o                         
   7   4   0         13.13         12.38         1.93 o                         
   8   4   0          1.22          1.69         1.91 o                         
   9   4   0          0.70         -1.27         1.27 o                         
   1   5   0          3.13          2.99         0.49 o                         
   2   5   0         73.22         72.75         1.76 o                         
   3   5   0         34.86         35.61         0.99 o                         
   4   5   0         33.36         32.65         1.66 o                         
   5   5   0         38.34         36.01         2.00 o                         
   6   5   0         15.44         15.59         2.44 o                         
   7   5   0          3.09          2.53         1.36 o                         
   8   5   0          1.12          1.20         1.61 o                         
   0   6   0         11.70         11.32         0.79 o                         
   1   6   0          9.14          9.95         0.78 o                         
   2   6   0          4.93          5.84         0.76 o                         
   3   6   0         15.92         11.83         1.97 o                         
   4   6   0          3.92          3.37         0.86 o                         
   5   6   0          8.80          6.81         1.82 o                         
   6   6   0          3.94          4.92         2.33 o                         
   7   6   0          9.35          9.56         2.11 o                         
   1   7   0         26.30         27.72         1.24 o                         
   2   7   0          5.54          5.30         1.25 o                         
   3   7   0         10.74         11.95         1.29 o                         
   4   7   0          1.87          0.88         2.13 o                         
   5   7   0          0.45          0.25         1.10 o                         
   0   8   0          2.30          3.45         1.23 o                         
   1   8   0          9.17          9.01         1.48 o                         
   2   8   0          1.73          1.09         0.90 o                         
 -10  -1   1          1.01         -1.05         1.43 o                         
  -9  -1   1          9.39         10.98         1.27 o                         
  -8  -1   1          5.28          4.37         0.93 o                         
  -7  -1   1         26.52         27.28         1.01 o                         
  -6  -1   1         27.98         29.66         1.54 o                         
  -5  -1   1         55.89         61.84         1.54 o                         
  -4  -1   1         67.00         60.83         2.01 o                         
  -3  -1   1        784.64        745.71        16.66 o                         
  -2  -1   1          2.03          2.54         0.35 o                         
  -1  -1   1       1772.52       1702.59        15.26 o                         
   0  -1   1         68.93         62.00         1.48 o                         
   1  -1   1       4381.20       4488.48        23.88 o                         
   2  -1   1        223.69        220.83         6.37 o                         
   3  -1   1         15.85         15.39         0.68 o                         
   4  -1   1         62.98         59.21         2.37 o                         
   5  -1   1         18.65         18.70         0.97 o                         
   6  -1   1          4.22          5.02         1.21 o                         
   7  -1   1          5.02          5.25         0.75 o                         
   8  -1   1         15.42         15.23         2.01 o                         
   9  -1   1          5.60          2.89         1.05 o                         
  10  -1   1          1.39          1.56         1.56 o                         
 -10   0   1          2.54          2.64         1.02 o                         
  -9   0   1          7.49          7.55         1.57 o                         
  -8   0   1         26.81         27.06         1.00 o                         
  -7   0   1          5.82          5.98         0.98 o                         
  -6   0   1          7.28          5.89         0.78 o                         
  -5   0   1          5.54          5.70         0.85 o                         
  -4   0   1        385.52        386.87         6.26 o                         
  -3   0   1        113.14        119.02         4.32 o                         
  -2   0   1       5901.94       6466.25        31.82 o                         
  -1   0   1         62.98         65.80         1.52 o                         
   0   0   1        535.25        499.33         3.61 o                         
   1   0   1        312.86        273.41         5.14 o                         
   2   0   1        223.57        217.83         6.12 o                         
   3   0   1         39.92         36.92         1.57 o                         
   4   0   1         12.53         13.60         0.65 o                         
   5   0   1         80.86         83.91         3.00 o                         
   6   0   1         47.84         41.43         2.32 o                         
   7   0   1          0.00         -0.23         0.81 o                         
   8   0   1          4.59          5.91         1.10 o                         
   9   0   1         34.10         32.43         2.64 o                         
  10   0   1          1.11          0.23         1.04 o                         
 -10   1   1          1.01          3.81         1.43 o                         
  -9   1   1          9.39          9.85         1.33 o                         
  -8   1   1          5.29          3.44         0.91 o                         
  -7   1   1         26.53         24.81         1.03 o                         
  -6   1   1         27.97         25.94         1.40 o                         
  -5   1   1         55.97         59.57         3.06 o                         
  -4   1   1         67.02         61.94         2.28 o                         
  -3   1   1        785.11        774.33         8.83 o                         
  -2   1   1          2.05          2.66         0.47 o                         
  -1   1   1       1772.91       1731.82         8.88 o                         
   0   1   1         68.81         63.53         2.93 o                         
   1   1   1       4380.83       4485.12        23.11 o                         
   2   1   1        223.84        223.82         5.91 o                         
   3   1   1         15.79         15.53         0.58 o                         
   4   1   1         62.93         65.29         2.15 o                         
   5   1   1         18.64         20.00         0.93 o                         
   6   1   1          4.19          5.64         1.04 o                         
   7   1   1          5.01          5.78         0.68 o                         
   8   1   1         15.42         16.01         1.96 o                         
   9   1   1          5.59          4.48         2.55 o                         
  10   1   1          1.39          1.97         1.30 o                         
 -10   2   1          0.79          1.27         1.26 o                         
  -9   2   1          0.63          0.20         1.37 o                         
  -8   2   1         33.00         30.15         1.78 o                         
  -7   2   1         10.42         10.40         1.13 o                         
  -6   2   1          2.90          4.90         1.06 o                         
  -5   2   1        136.36        140.39         6.19 o                         
  -4   2   1         53.30         57.68         1.29 o                         
  -3   2   1        117.83        124.38         4.65 o                         
  -2   2   1         47.84         52.55         1.00 o                         
  -1   2   1        216.14        206.34         7.58 o                         
   0   2   1       1483.65       1454.68        10.15 o                         
   1   2   1        205.87        190.65         5.49 o                         
   2   2   1         13.03         11.79         0.48 o                         
   3   2   1        216.28        226.02         8.69 o                         
   4   2   1         36.56         35.87         0.89 o                         
   5   2   1         17.91         15.72         1.29 o                         
   6   2   1         62.67         62.21         1.49 o                         
   7   2   1          2.18          3.16         1.58 o                         
   8   2   1         20.21         18.77         3.47 o                         
   9   2   1         15.50         12.69         2.43 o                         
 -10   3   1          6.14          7.87         1.80 o                         
  -9   3   1         11.02          7.67         1.70 o                         
  -8   3   1          3.54          7.62         1.73 o                         
  -7   3   1         46.38         45.10         1.24 o                         
  -6   3   1        129.01        131.44         5.06 o                         
  -5   3   1         20.82         20.60         0.93 o                         
  -4   3   1        221.79        221.89         7.79 o                         
  -3   3   1        378.46        397.31         6.17 o                         
  -2   3   1        331.84        352.74         7.41 o                         
  -1   3   1         87.77         90.25         1.77 o                         
   0   3   1         28.76         29.31         0.87 o                         
   1   3   1         57.45         55.02         1.11 o                         
   2   3   1        210.75        212.83         5.69 o                         
   3   3   1          3.26          4.13         0.47 o                         
   4   3   1         92.86         89.04         3.03 o                         
   5   3   1         68.38         64.58         1.77 o                         
   6   3   1          8.15          6.02         1.08 o                         
   7   3   1          5.61          5.68         1.12 o                         
   8   3   1          8.04         11.69         1.91 o                         
   9   3   1          0.01         -0.10         1.05 o                         
  -9   4   1          1.33          0.09         1.50 o                         
  -8   4   1         21.72         18.39         1.70 o                         
  -7   4   1         33.53         34.02         2.98 o                         
  -6   4   1         21.58         20.51         0.98 o                         
  -5   4   1          1.44         -0.73         1.14 o                         
  -4   4   1          5.12          6.05         0.79 o                         
  -3   4   1         72.83         74.99         2.68 o                         
  -2   4   1         35.29         35.24         0.87 o                         
  -1   4   1         12.42         11.69         0.83 o                         
   0   4   1         12.50         13.73         0.59 o                         
   1   4   1         23.54         23.40         0.97 o                         
   2   4   1         44.38         42.28         0.98 o                         
   3   4   1         49.39         55.01         2.10 o                         
   4   4   1         40.90         42.22         1.02 o                         
   5   4   1         12.67         12.27         1.21 o                         
   6   4   1          0.46         -1.02         1.02 o                         
   7   4   1          0.63         -1.00         1.31 o                         
   8   4   1          4.32          4.12         3.32 o                         
  -8   5   1          1.28          1.72         1.69 o                         
  -7   5   1         11.49         10.83         1.41 o                         
  -6   5   1         65.56         67.64         3.27 o                         
  -5   5   1          2.20          2.94         1.17 o                         
  -4   5   1         31.73         31.23         1.60 o                         
  -3   5   1          7.42          9.41         0.65 o                         
  -2   5   1         23.15         21.14         0.95 o                         
  -1   5   1          7.27          7.04         0.50 o                         
   0   5   1         29.08         30.95         1.25 o                         
   1   5   1         25.13         26.20         0.81 o                         
   2   5   1          2.71          2.90         0.61 o                         
   3   5   1         18.17         18.23         0.79 o                         
   4   5   1         40.53         43.95         2.95 o                         
   5   5   1         32.19         31.51         1.86 o                         
   6   5   1          7.45         10.05         1.99 o                         
   7   5   1         15.19         16.86         2.51 o                         
  -7   6   1          5.26          6.73         2.70 o                         
  -6   6   1          3.66          4.01         1.22 o                         
  -5   6   1          5.30          7.25         1.74 o                         
  -4   6   1          3.95          3.09         0.95 o                         
  -3   6   1          7.09          8.10         1.74 o                         
  -2   6   1         19.52         18.26         1.04 o                         
  -1   6   1          9.90          8.48         0.71 o                         
   0   6   1         14.35         14.81         0.99 o                         
   1   6   1         48.03         53.76         2.03 o                         
   2   6   1         21.06         19.12         1.48 o                         
   3   6   1          3.84          1.25         1.81 o                         
   4   6   1         43.58         48.63         1.75 o                         
   5   6   1         19.97         25.11         2.53 o                         
   6   6   1          3.78          6.53         2.64 o                         
  -5   7   1          5.41          8.26         2.93 o                         
  -4   7   1          1.50          0.27         2.33 o                         
  -3   7   1         12.38         13.07         1.23 o                         
  -2   7   1          5.46          4.05         2.45 o                         
  -1   7   1         28.59         30.40         1.85 o                         
   0   7   1         13.58         14.13         3.02 o                         
   1   7   1          1.40          1.02         0.71 o                         
   2   7   1          0.02         -1.00         1.49 o                         
   3   7   1          7.61          8.99         1.18 o                         
   4   7   1          0.26          1.09         1.95 o                         
   5   7   1          2.47          2.17         1.37 o                         
  -2   8   1          0.07          1.35         0.82 o                         
  -1   8   1         10.01          8.39         1.60 o                         
   0   8   1          5.43          5.97         0.95 o                         
   1   8   1          8.62          8.20         1.42 o                         
 -11  -1   2          2.68          2.24         1.26 o                         
 -10  -1   2          1.03          2.55         1.35 o                         
  -9  -1   2         36.67         33.89         3.88 o                         
  -8  -1   2          6.32          6.59         0.99 o                         
  -7  -1   2         41.93         42.42         1.22 o                         
  -6  -1   2         22.09         21.94         1.32 o                         
  -5  -1   2        111.32        102.27         2.75 o                         
  -4  -1   2        252.68        248.35         9.05 o                         
  -3  -1   2       1262.96       1173.21        10.94 o                         
  -2  -1   2        223.75        213.13         5.44 o                         
  -1  -1   2       3807.18       3859.89        20.77 o                         
   0  -1   2        141.63        141.77         4.36 o                         
   1  -1   2        825.48        813.53         7.70 o                         
   2  -1   2         47.82         51.34         2.55 o                         
   3  -1   2         57.44         60.12         1.52 o                         
   4  -1   2          9.29          9.15         0.99 o                         
   5  -1   2          6.19          5.25         1.30 o                         
   6  -1   2          8.94          9.47         1.17 o                         
   7  -1   2         22.02         22.58         1.61 o                         
   8  -1   2         26.02         28.26         2.36 o                         
   9  -1   2         15.52         16.82         1.55 o                         
 -11   0   2          0.60          0.67         1.26 o                         
 -10   0   2         24.04         22.88         1.73 o                         
  -9   0   2          0.27         -0.17         1.19 o                         
  -8   0   2        106.47        107.31         7.37 o                         
  -7   0   2         95.71        103.57         4.68 o                         
  -6   0   2         68.02         81.12         2.06 o                         
  -5   0   2        124.78        130.15         4.48 o                         
  -4   0   2         27.59         27.45         0.69 o                         
  -3   0   2          1.07          1.51         0.54 o                         
  -2   0   2        345.33        325.87         4.48 o                         
  -1   0   2         23.81         24.42         0.85 o                         
   0   0   2        172.99        155.84         2.72 o                         
   1   0   2         86.35         91.08         2.30 o                         
   2   0   2         14.58         12.58         0.45 o                         
   3   0   2        136.10        137.98         4.66 o                         
   4   0   2         53.57         55.91         1.91 o                         
   5   0   2          7.55          7.11         1.30 o                         
   6   0   2         17.05         16.95         1.05 o                         
   7   0   2         11.67         11.60         1.88 o                         
   8   0   2         15.13         17.26         1.39 o                         
   9   0   2          0.03          3.66         1.25 o                         
 -11   1   2          2.68          2.99         1.22 o                         
 -10   1   2          1.03          0.55         1.38 o                         
  -9   1   2         36.68         34.12         1.78 o                         
  -8   1   2          6.33          5.97         0.95 o                         
  -7   1   2         41.92         42.04         1.23 o                         
  -6   1   2         22.07         24.39         1.44 o                         
  -5   1   2        111.49        105.25         3.72 o                         
  -4   1   2        252.73        271.60         9.54 o                         
  -3   1   2       1262.54       1194.73        17.48 o                         
  -2   1   2        223.74        218.40         8.04 o                         
  -1   1   2       3807.07       3889.77        34.44 o                         
   0   1   2        141.87        129.09         5.48 o                         
   1   1   2        825.49        826.20         7.82 o                         
   2   1   2         47.77         46.37         1.37 o                         
   3   1   2         57.46         58.03         1.41 o                         
   4   1   2          9.26          8.84         0.99 o                         
   5   1   2          6.20          5.77         1.26 o                         
   6   1   2          8.95         13.47         1.30 o                         
   7   1   2         22.00         23.33         1.51 o                         
   8   1   2         26.04         28.88         2.59 o                         
   9   1   2         15.53         15.98         1.62 o                         
 -10   2   2          6.88          8.45         1.27 o                         
  -9   2   2         15.68         20.01         2.50 o                         
  -8   2   2         30.83         30.95         3.83 o                         
  -7   2   2          0.53          0.23         0.75 o                         
  -6   2   2          2.78          2.00         0.99 o                         
  -5   2   2        124.39        122.17         6.04 o                         
  -4   2   2        477.53        486.50         6.96 o                         
  -3   2   2          0.56         -0.17         0.74 o                         
  -2   2   2        601.28        613.98         8.17 o                         
  -1   2   2        144.39        137.70         3.48 o                         
   0   2   2        900.36        869.46         8.22 o                         
   1   2   2        535.36        530.57         9.14 o                         
   2   2   2        266.48        278.63         4.69 o                         
   3   2   2         15.47         19.76         1.17 o                         
   4   2   2         53.96         56.11         1.33 o                         
   5   2   2         72.16         77.80         2.89 o                         
   6   2   2         52.46         51.80         1.50 o                         
   7   2   2          2.15          4.23         1.47 o                         
   8   2   2          6.19          7.26         1.20 o                         
   9   2   2          1.91          1.44         1.78 o                         
 -10   3   2          1.58          0.14         1.52 o                         
  -9   3   2         16.42         16.82         1.51 o                         
  -8   3   2         21.39         22.10         2.21 o                         
  -7   3   2         20.53         20.53         0.96 o                         
  -6   3   2         82.78         85.19         4.08 o                         
  -5   3   2         83.94         89.07         2.30 o                         
  -4   3   2        109.61        113.89         3.94 o                         
  -3   3   2        596.13        604.64         7.62 o                         
  -2   3   2         12.01         10.37         1.01 o                         
  -1   3   2        148.72        146.64         3.03 o                         
   0   3   2        178.79        180.49         8.90 o                         
   1   3   2        320.47        324.30         4.96 o                         
   2   3   2         92.13         88.64         2.46 o                         
   3   3   2          2.85          2.70         0.50 o                         
   4   3   2         22.36         19.22         1.31 o                         
   5   3   2         21.32         20.42         0.98 o                         
   6   3   2         15.59         17.47         2.08 o                         
   7   3   2         10.39         11.81         1.28 o                         
   8   3   2          2.83          1.92         1.64 o                         
  -9   4   2          8.04          9.03         1.75 o                         
  -8   4   2          0.41         -0.42         1.14 o                         
  -7   4   2         18.57         26.52         2.62 o                         
  -6   4   2          3.90          3.36         0.68 o                         
  -5   4   2         17.42         18.79         1.73 o                         
  -4   4   2         83.28         84.47         2.15 o                         
  -3   4   2          9.59          9.91         1.27 o                         
  -2   4   2         20.25         21.06         0.88 o                         
  -1   4   2         35.61         34.51         1.10 o                         
   0   4   2          3.95          3.64         0.54 o                         
   1   4   2        148.70        144.35         4.99 o                         
   2   4   2         10.34         10.32         0.57 o                         
   3   4   2          9.88          9.47         1.25 o                         
   4   4   2         20.53         19.98         0.79 o                         
   5   4   2         49.74         51.48         2.81 o                         
   6   4   2          5.00          6.68         1.14 o                         
   7   4   2          0.25         -0.56         1.28 o                         
   8   4   2          0.17          0.17         1.29 o                         
  -9   5   2          1.73          4.27         1.22 o                         
  -8   5   2          6.54          6.18         2.12 o                         
  -7   5   2          4.14          2.94         1.27 o                         
  -6   5   2          2.53          1.43         1.46 o                         
  -5   5   2         36.22         39.99         3.07 o                         
  -4   5   2         11.65         11.64         1.21 o                         
  -3   5   2         29.23         27.32         0.91 o                         
  -2   5   2         22.38         20.56         1.43 o                         
  -1   5   2         18.18         17.98         0.66 o                         
   0   5   2         24.61         22.45         0.97 o                         
   1   5   2          2.90          2.58         0.45 o                         
   2   5   2        115.23        119.96         9.53 o                         
   3   5   2         94.95         93.82         2.04 o                         
   4   5   2          6.69          3.78         1.39 o                         
   5   5   2          9.37          9.34         1.47 o                         
   6   5   2          3.48          1.10         2.19 o                         
   7   5   2          8.78         14.11         1.69 o                         
  -7   6   2          8.81         12.45         2.10 o                         
  -6   6   2          7.28          7.36         1.61 o                         
  -5   6   2          4.29          4.56         1.81 o                         
  -4   6   2          7.26          5.28         1.64 o                         
  -3   6   2         11.34         11.06         1.98 o                         
  -2   6   2         38.78         42.48         1.91 o                         
  -1   6   2         38.00         34.94         3.54 o                         
   0   6   2         21.11         21.68         1.08 o                         
   1   6   2         11.20          9.88         1.26 o                         
   2   6   2         51.39         55.66         1.69 o                         
   3   6   2          4.97          6.95         1.64 o                         
   4   6   2          4.91          4.90         1.09 o                         
   5   6   2          3.48          6.74         1.74 o                         
   6   6   2         12.03         13.10         1.72 o                         
  -6   7   2          0.13          1.44         2.04 o                         
  -5   7   2          5.36          3.95         1.28 o                         
  -4   7   2          4.04          5.10         2.49 o                         
  -3   7   2         10.94         10.13         1.19 o                         
  -2   7   2          4.14          4.10         1.86 o                         
  -1   7   2          1.21          1.91         0.70 o                         
   0   7   2         11.07         11.04         1.32 o                         
   1   7   2          0.56          1.18         0.79 o                         
   2   7   2          4.15          3.90         1.33 o                         
   3   7   2          7.34          7.25         1.11 o                         
   4   7   2          0.71         -0.65         1.92 o                         
  -2   8   2          6.26          7.80         2.74 o                         
  -1   8   2         11.46         10.78         1.65 o                         
   0   8   2          4.75          5.48         1.01 o                         
 -11  -1   3          2.43          1.65         1.05 o                         
 -10  -1   3          3.84          3.22         1.46 o                         
  -9  -1   3         17.95         18.15         2.91 o                         
  -8  -1   3         54.98         57.47         1.99 o                         
  -7  -1   3         17.72         18.25         0.94 o                         
  -6  -1   3        204.65        212.71         7.27 o                         
  -5  -1   3        363.33        362.27         7.38 o                         
  -4  -1   3        104.40        108.88         3.96 o                         
  -3  -1   3        116.98        119.58         2.52 o                         
  -2  -1   3        177.86        181.49         5.34 o                         
  -1  -1   3        797.37        789.47         7.63 o                         
   0  -1   3        100.65         94.55         2.55 o                         
   1  -1   3        106.75        103.27         1.88 o                         
   2  -1   3         88.77         86.39         2.36 o                         
   3  -1   3         60.55         58.62         1.30 o                         
   4  -1   3         34.99         34.99         1.87 o                         
   5  -1   3         17.13         17.82         0.98 o                         
   6  -1   3         26.65         26.22         2.50 o                         
   7  -1   3         50.47         48.01         4.33 o                         
   8  -1   3          4.39          4.12         1.79 o                         
 -11   0   3          0.23          0.95         1.67 o                         
 -10   0   3         23.74         19.82         2.57 o                         
  -9   0   3         43.45         43.08         2.81 o                         
  -8   0   3          0.08          0.77         0.67 o                         
  -7   0   3         73.00         71.70         2.45 o                         
  -6   0   3        146.80        141.66         4.35 o                         
  -5   0   3          4.88          7.00         0.98 o                         
  -4   0   3          6.64          7.92         0.51 o                         
  -3   0   3        139.67        141.58         5.01 o                         
  -2   0   3        852.66        829.75         7.81 o                         
  -1   0   3        339.71        338.89         6.95 o                         
   0   0   3        274.59        272.53         4.59 o                         
   1   0   3        485.17        495.18         8.67 o                         
   2   0   3        291.51        286.95         5.82 o                         
   3   0   3         31.09         34.14         1.44 o                         
   4   0   3          0.57          1.24         0.64 o                         
   5   0   3         64.89         59.50         2.07 o                         
   6   0   3         14.92         14.33         0.84 o                         
   7   0   3          6.00          7.45         2.00 o                         
   8   0   3         12.47         11.58         1.44 o                         
 -11   1   3          2.43          2.73         1.09 o                         
 -10   1   3          3.84          3.04         1.84 o                         
  -9   1   3         17.95         14.39         1.46 o                         
  -8   1   3         54.98         55.87         1.95 o                         
  -7   1   3         17.69         17.61         0.93 o                         
  -6   1   3        204.67        225.68         7.38 o                         
  -5   1   3        363.25        377.21        21.20 o                         
  -4   1   3        104.35        133.06         4.99 o                         
  -3   1   3        117.13        120.21         4.27 o                         
  -2   1   3        177.66        173.41         7.26 o                         
  -1   1   3        797.26        787.50         7.67 o                         
   0   1   3        100.42         97.29         2.47 o                         
   1   1   3        106.66        103.62         2.42 o                         
   2   1   3         88.76         94.14         2.48 o                         
   3   1   3         60.50         62.83         1.35 o                         
   4   1   3         35.00         37.49         1.65 o                         
   5   1   3         17.11         17.21         1.15 o                         
   6   1   3         26.60         26.38         2.44 o                         
   7   1   3         50.50         51.27         2.15 o                         
   8   1   3          4.39          0.81         2.21 o                         
 -11   2   3          0.44          0.18         1.51 o                         
 -10   2   3          1.48         -0.04         0.88 o                         
  -9   2   3          1.76          1.75         1.41 o                         
  -8   2   3          5.88          5.16         0.69 o                         
  -7   2   3         54.68         53.63         1.94 o                         
  -6   2   3         52.15         48.45         1.36 o                         
  -5   2   3        172.29        182.83         7.25 o                         
  -4   2   3         69.10         78.31         1.72 o                         
  -3   2   3        117.88        116.01         4.33 o                         
  -2   2   3         11.11         11.02         0.92 o                         
  -1   2   3        285.40        291.91        15.99 o                         
   0   2   3       1035.99       1041.69        15.96 o                         
   1   2   3        446.97        453.16         8.21 o                         
   2   2   3          3.65         10.63         2.55 o                         
   3   2   3        128.95        135.89         3.95 o                         
   4   2   3         10.31          9.00         1.13 o                         
   5   2   3         66.46         62.85         2.16 o                         
   6   2   3         16.49         15.73         1.43 o                         
   7   2   3          6.41          6.05         1.62 o                         
   8   2   3          2.86          2.87         1.62 o                         
 -10   3   3          0.97          1.39         1.37 o                         
  -9   3   3          0.43          1.12         1.05 o                         
  -8   3   3         22.18         22.77         2.11 o                         
  -7   3   3          6.35          5.80         0.72 o                         
  -6   3   3         20.20         20.38         1.36 o                         
  -5   3   3        212.16        218.75         8.75 o                         
  -4   3   3          5.52          4.89         0.91 o                         
  -3   3   3          2.92          2.13         0.53 o                         
  -2   3   3        155.63        141.62         4.80 o                         
  -1   3   3        146.27        140.38         3.78 o                         
   0   3   3        100.23        107.35         5.53 o                         
   1   3   3        136.78        140.25         3.22 o                         
   2   3   3         85.54         87.54         2.24 o                         
   3   3   3        109.52        113.86         3.02 o                         
   4   3   3         78.20         75.83         2.38 o                         
   5   3   3          7.62          8.24         1.15 o                         
   6   3   3          6.24          7.05         1.72 o                         
   7   3   3          0.44          0.59         0.97 o                         
   8   3   3          4.61          5.54         1.94 o                         
 -10   4   3          2.32          4.06         1.71 o                         
  -9   4   3          3.37          1.30         1.67 o                         
  -8   4   3         13.23         13.77         1.37 o                         
  -7   4   3         13.01         13.42         1.98 o                         
  -6   4   3          0.54          1.24         0.55 o                         
  -5   4   3          4.93          5.22         0.91 o                         
  -4   4   3         14.30         14.04         0.96 o                         
  -3   4   3         34.60         31.76         1.60 o                         
  -2   4   3         23.50         21.58         0.93 o                         
  -1   4   3         35.74         34.23         1.09 o                         
   0   4   3        119.19        119.01         2.67 o                         
   1   4   3         40.08         39.38         1.83 o                         
   2   4   3         45.22         45.26         0.93 o                         
   3   4   3         74.20         76.82         3.90 o                         
   4   4   3         65.47         66.09         1.86 o                         
   5   4   3         31.13         29.32         2.64 o                         
   6   4   3          2.87          2.86         1.22 o                         
   7   4   3          2.24         -1.64         1.88 o                         
  -9   5   3          1.17         -0.22         1.15 o                         
  -8   5   3          1.81         -0.60         1.60 o                         
  -7   5   3         10.03         11.17         1.54 o                         
  -6   5   3          6.49          4.67         1.78 o                         
  -5   5   3          4.26          6.03         1.11 o                         
  -4   5   3          2.84          2.54         0.89 o                         
  -3   5   3         72.36         72.08         1.79 o                         
  -2   5   3         68.78         68.01         2.31 o                         
  -1   5   3         40.56         39.76         0.86 o                         
   0   5   3        101.58         99.70         4.69 o                         
   1   5   3         21.16         19.08         0.67 o                         
   2   5   3         38.87         39.34         1.59 o                         
   3   5   3         44.78         45.00         2.16 o                         
   4   5   3          0.97          1.14         1.55 o                         
   5   5   3          5.40          8.47         2.63 o                         
   6   5   3          2.05          2.65         1.68 o                         
  -7   6   3          6.71          3.35         2.41 o                         
  -6   6   3          1.00          0.80         1.22 o                         
  -5   6   3          5.22          6.20         1.82 o                         
  -4   6   3          5.71          5.15         1.21 o                         
  -3   6   3          9.16          8.92         1.94 o                         
  -2   6   3         10.47         10.67         1.76 o                         
  -1   6   3         41.22         41.22         2.30 o                         
   0   6   3          2.09          2.52         0.79 o                         
   1   6   3          1.05          0.62         1.13 o                         
   2   6   3          2.26          1.38         0.93 o                         
   3   6   3          2.15         -0.64         1.83 o                         
   4   6   3          1.55          3.15         1.60 o                         
   5   6   3          1.70          5.90         1.74 o                         
  -6   7   3          9.94          7.08         2.51 o                         
  -5   7   3          8.75         10.74         1.75 o                         
  -4   7   3          3.76          4.23         1.58 o                         
  -3   7   3          9.79          8.75         1.28 o                         
  -2   7   3         18.59         18.36         2.29 o                         
  -1   7   3         40.92         44.46         1.98 o                         
   0   7   3          1.82          1.51         0.93 o                         
   1   7   3          3.29          3.60         1.32 o                         
   2   7   3          6.40          5.18         1.43 o                         
   3   7   3          0.51          0.73         0.93 o                         
 -11  -1   4          4.73          4.89         1.33 o                         
 -10  -1   4          1.96          1.63         1.12 o                         
  -9  -1   4         10.79          6.10         1.36 o                         
  -8  -1   4         50.98         50.01         1.91 o                         
  -7  -1   4         63.65         66.05         2.15 o                         
  -6  -1   4         30.23         30.84         1.49 o                         
  -5  -1   4         13.85         13.63         0.78 o                         
  -4  -1   4         78.32         87.68         3.29 o                         
  -3  -1   4         80.58         78.29         2.50 o                         
  -2  -1   4         44.13         43.00         1.40 o                         
  -1  -1   4         18.58         19.87         0.54 o                         
   0  -1   4        249.62        257.86         6.34 o                         
   1  -1   4         72.34         77.73         1.50 o                         
   2  -1   4         31.83         33.15         1.03 o                         
   3  -1   4         30.13         31.29         0.89 o                         
   4  -1   4        142.93        129.90         5.16 o                         
   5  -1   4         31.37         34.30         1.16 o                         
   6  -1   4         18.05         19.51         2.13 o                         
   7  -1   4          3.89          6.10         1.87 o                         
   8  -1   4          6.91          4.22         1.91 o                         
 -11   0   4          0.23          0.06         1.46 o                         
 -10   0   4          0.23          0.33         1.08 o                         
  -9   0   4         20.05         20.47         2.14 o                         
  -8   0   4        179.07        178.11         3.58 o                         
  -7   0   4          0.00         -0.33         0.70 o                         
  -6   0   4         36.82         38.63         1.17 o                         
  -5   0   4         59.87         64.05         2.52 o                         
  -4   0   4       1025.96       1009.02        10.08 o                         
  -3   0   4          6.13          5.49         0.87 o                         
  -2   0   4          0.30          0.17         0.33 o                         
  -1   0   4        247.06        249.40        10.84 o                         
   0   0   4        796.57        805.04         8.94 o                         
   1   0   4          0.89          2.12         0.51 o                         
   2   0   4         14.04         13.55         0.56 o                         
   3   0   4          4.32          2.73         0.87 o                         
   4   0   4          6.91          6.34         0.68 o                         
   5   0   4          0.16         -0.45         0.78 o                         
   6   0   4          5.40          0.86         1.07 o                         
   7   0   4          1.82          0.41         1.78 o                         
   8   0   4          0.85          0.95         1.34 o                         
 -11   1   4          4.72          3.80         1.14 o                         
 -10   1   4          1.97          0.63         1.37 o                         
  -9   1   4         10.78         10.70         1.26 o                         
  -8   1   4         50.98         52.29         1.95 o                         
  -7   1   4         63.71         63.74         2.32 o                         
  -6   1   4         30.21         30.48         1.52 o                         
  -5   1   4         13.88         11.66         1.53 o                         
  -4   1   4         78.33         82.50         2.62 o                         
  -3   1   4         80.50         79.72         3.76 o                         
  -2   1   4         44.09         42.64         1.48 o                         
  -1   1   4         18.52         18.81         0.55 o                         
   0   1   4        249.85        262.23         6.43 o                         
   1   1   4         72.46         74.93         1.69 o                         
   2   1   4         31.81         33.36         1.40 o                         
   3   1   4         30.14         31.80         0.89 o                         
   4   1   4        142.77        141.25         5.01 o                         
   5   1   4         31.39         31.35         1.07 o                         
   6   1   4         18.04         19.75         2.21 o                         
   7   1   4          3.88          3.45         1.19 o                         
   8   1   4          6.92         15.75         2.78 o                         
 -11   2   4          7.58          7.40         1.94 o                         
 -10   2   4          4.06          4.46         1.73 o                         
  -9   2   4          5.00          4.32         2.32 o                         
  -8   2   4        130.02        137.30         6.52 o                         
  -7   2   4        140.89        150.65         5.01 o                         
  -6   2   4         19.14         20.51         1.70 o                         
  -5   2   4         58.30         57.88         2.31 o                         
  -4   2   4        131.90        133.10         3.07 o                         
  -3   2   4          7.87          6.83         0.89 o                         
  -2   2   4        257.22        259.00         5.19 o                         
  -1   2   4        643.00        651.06        11.01 o                         
   0   2   4         11.01         12.56         0.54 o                         
   1   2   4         93.11        104.48         3.84 o                         
   2   2   4         34.11         33.67         0.78 o                         
   3   2   4         34.85         38.91         1.72 o                         
   4   2   4         20.02         21.72         0.80 o                         
   5   2   4         22.17         18.31         1.97 o                         
   6   2   4          7.69          9.09         1.54 o                         
   7   2   4          1.61          3.15         1.79 o                         
 -10   3   4          8.27          5.66         2.11 o                         
  -9   3   4         10.06          8.26         1.40 o                         
  -8   3   4          5.41          5.48         1.55 o                         
  -7   3   4          4.65          5.52         0.81 o                         
  -6   3   4          7.96          8.36         1.13 o                         
  -5   3   4          8.33          9.25         1.66 o                         
  -4   3   4         17.99         19.50         1.35 o                         
  -3   3   4          1.71          0.67         0.47 o                         
  -2   3   4         40.87         39.59         1.64 o                         
  -1   3   4        335.92        337.91         4.73 o                         
   0   3   4         45.33         46.17         3.54 o                         
   1   3   4         73.13         77.31         1.33 o                         
   2   3   4          6.24          4.80         1.50 o                         
   3   3   4         66.25         64.36         1.28 o                         
   4   3   4         38.40         37.54         1.60 o                         
   5   3   4         19.51         24.01         2.91 o                         
   6   3   4          0.01         -1.19         1.19 o                         
   7   3   4          1.01          1.72         1.25 o                         
 -10   4   4          4.75          3.02         1.80 o                         
  -9   4   4          1.51         -0.41         1.38 o                         
  -8   4   4          5.05          5.75         1.14 o                         
  -7   4   4         11.61         11.99         1.93 o                         
  -6   4   4          6.62          6.17         0.69 o                         
  -5   4   4          0.04          0.76         0.86 o                         
  -4   4   4         36.14         35.70         1.21 o                         
  -3   4   4         12.00         10.24         1.10 o                         
  -2   4   4         16.24         16.48         0.74 o                         
  -1   4   4         24.67         23.49         0.99 o                         
   0   4   4         60.96         56.68         1.12 o                         
   1   4   4         34.80         35.20         1.16 o                         
   2   4   4         76.16         76.14         1.27 o                         
   3   4   4         53.71         52.52         2.71 o                         
   4   4   4          9.44          8.09         1.04 o                         
   5   4   4          3.37          8.97         2.20 o                         
   6   4   4          1.70          2.86         1.29 o                         
  -9   5   4          1.92          3.87         1.22 o                         
  -8   5   4          0.57          1.44         1.65 o                         
  -7   5   4          4.48          6.18         1.40 o                         
  -6   5   4         14.58         16.58         2.08 o                         
  -5   5   4         23.31         23.77         1.59 o                         
  -4   5   4         47.79         42.67         1.76 o                         
  -3   5   4         33.23         31.05         0.97 o                         
  -2   5   4        144.13        135.31         4.39 o                         
  -1   5   4         60.86         62.14         1.63 o                         
   0   5   4         33.60         32.76         1.44 o                         
   1   5   4         18.16         18.05         1.32 o                         
   2   5   4         10.86          9.81         1.48 o                         
   3   5   4          0.51         -0.93         0.93 o                         
   4   5   4          2.35          2.54         1.71 o                         
   5   5   4          4.62          5.80         1.84 o                         
  -7   6   4          8.62         10.81         2.14 o                         
  -6   6   4          6.77          7.57         1.43 o                         
  -5   6   4          8.70         10.22         1.95 o                         
  -4   6   4          1.25          1.82         1.11 o                         
  -3   6   4         24.57         26.29         2.55 o                         
  -2   6   4         26.28         24.91         1.38 o                         
  -1   6   4          8.47          9.87         1.31 o                         
   0   6   4         24.83         25.58         1.29 o                         
   1   6   4          7.84         10.97         2.00 o                         
   2   6   4          3.61          3.50         0.78 o                         
   3   6   4          4.06          3.94         1.70 o                         
   4   6   4          0.61          0.45         0.90 o                         
  -5   7   4          6.29          6.41         1.54 o                         
  -4   7   4          4.31          2.29         1.97 o                         
  -3   7   4         35.68         41.03         2.37 o                         
  -2   7   4         16.37         18.68         2.23 o                         
  -1   7   4          1.33          1.05         0.91 o                         
   0   7   4          3.02          2.14         1.26 o                         
   1   7   4          1.42          0.37         0.81 o                         
   2   7   4          0.01         -0.48         0.91 o                         
 -11  -1   5          2.81          0.07         1.51 o                         
 -10  -1   5          4.88          0.94         1.96 o                         
  -9  -1   5         31.73         28.07         1.58 o                         
  -8  -1   5         16.25         16.10         1.26 o                         
  -7  -1   5         29.56         29.36         1.59 o                         
  -6  -1   5         20.25         19.19         1.24 o                         
  -5  -1   5          6.39          6.74         1.15 o                         
  -4  -1   5        143.40        144.46         6.22 o                         
  -3  -1   5        143.19        151.66         4.00 o                         
  -2  -1   5          0.33          0.90         1.57 o                         
  -1  -1   5        140.85        142.64         3.26 o                         
   0  -1   5        206.44        208.72         5.36 o                         
   1  -1   5         60.23         62.47         1.57 o                         
   2  -1   5        101.51        101.01         2.27 o                         
   3  -1   5          9.69         10.35         1.18 o                         
   4  -1   5         23.41         24.90         1.33 o                         
   5  -1   5          3.78          3.29         1.05 o                         
   6  -1   5          8.57          9.07         2.06 o                         
   7  -1   5          0.50          1.01         1.13 o                         
 -11   0   5          0.03          0.86         1.21 o                         
 -10   0   5          0.18         -0.12         1.12 o                         
  -9   0   5          0.74          3.35         1.23 o                         
  -8   0   5         58.31         62.09         1.46 o                         
  -7   0   5         26.96         25.55         1.45 o                         
  -6   0   5         21.02         24.52         1.26 o                         
  -5   0   5          8.47          8.52         1.21 o                         
  -4   0   5          3.76          4.21         0.48 o                         
  -3   0   5         11.71         11.42         0.99 o                         
  -2   0   5        139.26        144.24         3.43 o                         
  -1   0   5          0.83          0.11         0.45 o                         
   0   0   5         22.77         23.25         0.71 o                         
   1   0   5        528.03        534.79        17.48 o                         
   2   0   5          8.74          8.48         0.55 o                         
   3   0   5          2.78          1.99         1.12 o                         
   4   0   5          0.39          0.79         0.41 o                         
   5   0   5        192.24        198.72         5.14 o                         
   6   0   5          6.42          8.24         1.56 o                         
   7   0   5          0.77          2.05         1.68 o                         
 -11   1   5          2.81          0.71         1.15 o                         
 -10   1   5          4.89          1.57         2.28 o                         
  -9   1   5         31.75         28.65         1.73 o                         
  -8   1   5         16.24         13.51         1.26 o                         
  -7   1   5         29.56         26.27         2.58 o                         
  -6   1   5         20.26         19.72         1.30 o                         
  -5   1   5          6.38          7.21         0.68 o                         
  -4   1   5        143.47        140.81         6.60 o                         
  -3   1   5        143.11        153.35         3.94 o                         
  -2   1   5          0.34         -0.06         0.65 o                         
  -1   1   5        141.02        138.66         2.70 o                         
   0   1   5        206.45        204.27         5.26 o                         
   1   1   5         60.24         61.93         1.20 o                         
   2   1   5        101.49        106.09         3.48 o                         
   3   1   5          9.67          9.48         1.00 o                         
   4   1   5         23.41         22.24         1.32 o                         
   5   1   5          3.77          5.27         1.59 o                         
   6   1   5          8.57          9.48         1.84 o                         
   7   1   5          0.50         -0.29         1.07 o                         
 -11   2   5          2.60          1.97         2.30 o                         
 -10   2   5          5.05          5.51         1.22 o                         
  -9   2   5         29.89         30.95         2.81 o                         
  -8   2   5         31.33         28.54         2.98 o                         
  -7   2   5         17.75         15.91         1.26 o                         
  -6   2   5          1.71          1.19         1.11 o                         
  -5   2   5         27.15         31.06         1.56 o                         
  -4   2   5         10.42         10.88         0.66 o                         
  -3   2   5         37.59         40.03         1.67 o                         
  -2   2   5         38.84         40.58         1.01 o                         
  -1   2   5          2.90          3.21         0.58 o                         
   0   2   5        119.79        119.52         2.25 o                         
   1   2   5        101.44         96.60         2.28 o                         
   2   2   5         27.39         28.66         0.76 o                         
   3   2   5         43.87         45.25         1.74 o                         
   4   2   5         45.65         44.95         1.59 o                         
   5   2   5         28.71         30.31         2.71 o                         
   6   2   5         11.16         11.82         1.42 o                         
   7   2   5          0.01          1.19         1.82 o                         
 -10   3   5          3.86          6.38         1.60 o                         
  -9   3   5          3.37          4.01         1.37 o                         
  -8   3   5          6.60          5.59         1.39 o                         
  -7   3   5         20.34         19.76         0.93 o                         
  -6   3   5         26.20         27.23         1.54 o                         
  -5   3   5          0.30          0.63         0.59 o                         
  -4   3   5         64.14         62.16         2.52 o                         
  -3   3   5          8.62          8.21         1.03 o                         
  -2   3   5         92.83         92.43         3.35 o                         
  -1   3   5         82.54         82.45         2.16 o                         
   0   3   5         37.61         35.26         2.80 o                         
   1   3   5         14.89         12.30         0.82 o                         
   2   3   5          2.38          2.14         0.63 o                         
   3   3   5         24.09         25.98         1.60 o                         
   4   3   5          4.83          2.94         1.76 o                         
   5   3   5          3.37          4.60         1.13 o                         
   6   3   5          0.08         -1.41         1.41 o                         
 -10   4   5          6.25          6.81         1.71 o                         
  -9   4   5          0.28         -0.44         1.30 o                         
  -8   4   5          4.06          2.19         1.14 o                         
  -7   4   5          6.35          6.00         1.57 o                         
  -6   4   5         12.35         11.01         1.32 o                         
  -5   4   5         14.53         13.54         1.25 o                         
  -4   4   5         14.20         12.84         0.87 o                         
  -3   4   5         30.67         26.35         1.51 o                         
  -2   4   5         67.46         65.89         1.32 o                         
  -1   4   5        172.05        165.04         3.77 o                         
   0   4   5         29.93         27.64         0.93 o                         
   1   4   5          2.72          1.57         0.65 o                         
   2   4   5          9.19          6.81         0.83 o                         
   3   4   5          6.29          6.71         2.40 o                         
   4   4   5          6.89          6.46         1.03 o                         
   5   4   5          0.32         -0.33         1.47 o                         
  -9   5   5          3.35          4.79         1.79 o                         
  -8   5   5          6.42          2.78         2.71 o                         
  -7   5   5          2.26          1.98         1.60 o                         
  -6   5   5          7.47          3.09         1.97 o                         
  -5   5   5          3.33          3.60         1.25 o                         
  -4   5   5         64.01         65.50         3.12 o                         
  -3   5   5         24.93         25.86         1.32 o                         
  -2   5   5         20.09         19.22         2.11 o                         
  -1   5   5         10.65          8.18         0.91 o                         
   0   5   5         67.72         70.11         2.20 o                         
   1   5   5         14.92         15.52         1.00 o                         
   2   5   5         11.96         10.32         3.43 o                         
   3   5   5          7.37          6.67         1.33 o                         
   4   5   5          0.01          1.98         1.31 o                         
  -7   6   5          2.41          2.63         1.64 o                         
  -6   6   5          1.41          1.16         2.17 o                         
  -5   6   5          1.27         -0.93         1.82 o                         
  -4   6   5          2.72          5.04         1.01 o                         
  -3   6   5          7.46          7.74         2.08 o                         
  -2   6   5         24.77         25.44         1.53 o                         
  -1   6   5          0.28         -0.85         1.40 o                         
   0   6   5         12.68         12.52         1.01 o                         
   1   6   5          0.50          0.87         1.40 o                         
   2   6   5          1.52          1.42         0.82 o                         
   3   6   5          0.22          0.26         1.73 o                         
  -5   7   5          0.66          0.81         1.54 o                         
  -4   7   5          3.31          1.38         1.60 o                         
  -3   7   5          2.93          2.91         0.95 o                         
  -2   7   5          3.61          6.35         1.95 o                         
  -1   7   5          6.49          6.21         1.00 o                         
   0   7   5          1.44          2.52         1.19 o                         
   1   7   5          0.59         -0.30         0.77 o                         
 -11  -1   6          5.87          4.58         1.76 o                         
 -10  -1   6          9.59          6.52         2.15 o                         
  -9  -1   6          0.59         -0.46         0.85 o                         
  -8  -1   6         10.18          9.02         1.72 o                         
  -7  -1   6         23.59         24.59         1.00 o                         
  -6  -1   6          0.07         -0.57         0.76 o                         
  -5  -1   6         29.55         30.67         1.06 o                         
  -4  -1   6          5.81          4.92         1.18 o                         
  -3  -1   6         48.05         44.39         1.76 o                         
  -2  -1   6         16.75         18.01         1.43 o                         
  -1  -1   6         10.12         10.39         0.53 o                         
   0  -1   6        250.75        256.73         5.31 o                         
   1  -1   6         31.50         30.95         0.80 o                         
   2  -1   6         34.89         33.66         1.12 o                         
   3  -1   6          9.87         10.00         1.61 o                         
   4  -1   6         58.59         57.79         3.21 o                         
   5  -1   6          0.43          0.02         0.99 o                         
   6  -1   6          5.31          4.45         1.86 o                         
 -11   0   6          3.93          4.41         2.09 o                         
 -10   0   6          1.32          1.13         0.87 o                         
  -9   0   6         16.48         16.58         2.01 o                         
  -8   0   6         15.34         16.65         0.88 o                         
  -7   0   6         35.26         35.05         1.62 o                         
  -6   0   6          1.73          1.87         0.62 o                         
  -5   0   6          0.14          0.53         1.03 o                         
  -4   0   6         38.86         40.09         0.97 o                         
  -3   0   6         35.46         39.12         1.56 o                         
  -2   0   6         10.00         10.05         0.55 o                         
  -1   0   6        139.02        150.83         4.46 o                         
   0   0   6          0.31          0.55         0.38 o                         
   1   0   6        201.91        200.20         4.40 o                         
   2   0   6          4.58          4.88         0.57 o                         
   3   0   6         98.86        100.39         3.52 o                         
   4   0   6          3.38          3.59         0.83 o                         
   5   0   6          3.15          2.21         1.48 o                         
   6   0   6          0.81          0.17         1.47 o                         
 -11   1   6          5.87          6.68         1.55 o                         
 -10   1   6          9.59          7.55         1.98 o                         
  -9   1   6          0.59         -0.77         1.10 o                         
  -8   1   6         10.19          9.79         1.63 o                         
  -7   1   6         23.57         23.33         1.00 o                         
  -6   1   6          0.07         -0.39         0.79 o                         
  -5   1   6         29.53         29.89         1.05 o                         
  -4   1   6          5.81          4.84         1.18 o                         
  -3   1   6         47.98         45.36         1.08 o                         
  -2   1   6         16.73         17.20         1.30 o                         
  -1   1   6         10.13         10.95         0.56 o                         
   0   1   6        250.75        249.81         7.90 o                         
   1   1   6         31.50         30.16         1.07 o                         
   2   1   6         34.90         35.23         1.28 o                         
   3   1   6          9.85         11.28         1.00 o                         
   4   1   6         58.62         68.68         3.44 o                         
   5   1   6          0.43         -0.98         0.98 o                         
   6   1   6          5.32          5.45         2.31 o                         
 -11   2   6          1.06         -1.26         1.26 o                         
 -10   2   6          3.10          1.69         1.27 o                         
  -9   2   6          1.30          4.34         1.39 o                         
  -8   2   6          4.84          4.70         1.16 o                         
  -7   2   6         12.82         12.58         1.24 o                         
  -6   2   6         13.89         16.33         0.87 o                         
  -5   2   6         11.00          9.56         1.10 o                         
  -4   2   6          4.76          3.46         0.62 o                         
  -3   2   6         38.80         42.08         1.77 o                         
  -2   2   6         17.23         17.28         0.72 o                         
  -1   2   6         20.11         21.70         1.13 o                         
   0   2   6         35.25         35.75         0.81 o                         
   1   2   6         37.84         36.71         1.18 o                         
   2   2   6         30.88         27.87         0.75 o                         
   3   2   6          3.65          0.85         1.69 o                         
   4   2   6         12.72         13.17         1.21 o                         
   5   2   6          8.65          9.40         1.97 o                         
   6   2   6          1.95          3.52         1.41 o                         
 -10   3   6          0.01         -0.34         1.12 o                         
  -9   3   6          5.44          4.14         1.47 o                         
  -8   3   6          9.69          5.20         2.24 o                         
  -7   3   6          6.53          5.10         1.17 o                         
  -6   3   6         50.90         51.08         1.87 o                         
  -5   3   6         42.89         41.06         1.27 o                         
  -4   3   6         77.93         74.03         2.65 o                         
  -3   3   6         60.08         61.69         2.03 o                         
  -2   3   6         27.30         27.64         1.47 o                         
  -1   3   6         51.63         50.78         0.96 o                         
   0   3   6         18.14         17.09         0.97 o                         
   1   3   6          8.77          7.30         0.54 o                         
   2   3   6         23.50         23.31         1.85 o                         
   3   3   6         10.77         10.04         1.07 o                         
   4   3   6          0.25          3.03         1.49 o                         
   5   3   6          8.56         12.70         2.99 o                         
  -9   4   6          1.66          0.17         1.83 o                         
  -8   4   6          3.70          5.26         1.16 o                         
  -7   4   6         10.89         12.95         1.92 o                         
  -6   4   6         12.93         11.72         1.46 o                         
  -5   4   6         80.28         86.96         3.31 o                         
  -4   4   6          8.18          8.34         0.78 o                         
  -3   4   6         82.98         85.05         3.93 o                         
  -2   4   6         69.88         67.65         1.30 o                         
  -1   4   6          2.07          2.18         0.61 o                         
   0   4   6          7.04          6.06         0.96 o                         
   1   4   6         14.56         14.08         1.61 o                         
   2   4   6          6.65          5.03         1.10 o                         
   3   4   6          6.07          5.37         1.68 o                         
   4   4   6          6.62          7.14         1.19 o                         
  -8   5   6          0.75          2.29         1.69 o                         
  -7   5   6          7.09          7.90         1.29 o                         
  -6   5   6         26.37         29.00         2.61 o                         
  -5   5   6         10.46         12.61         1.34 o                         
  -4   5   6         17.99         17.49         2.26 o                         
  -3   5   6          2.16          0.63         1.02 o                         
  -2   5   6         32.72         32.78         2.74 o                         
  -1   5   6        118.63        114.61         2.02 o                         
   0   5   6         13.73         14.80         1.72 o                         
   1   5   6          1.19          2.10         0.75 o                         
   2   5   6          3.50          5.58         1.17 o                         
   3   5   6          2.47          3.38         0.99 o                         
  -7   6   6          1.52         -0.12         1.48 o                         
  -6   6   6          2.08          1.10         2.85 o                         
  -5   6   6          0.32          2.94         1.43 o                         
  -4   6   6          3.04          2.77         1.10 o                         
  -3   6   6          0.73          0.36         1.68 o                         
  -2   6   6         19.21         19.70         1.30 o                         
  -1   6   6          2.81          1.66         1.52 o                         
   0   6   6          3.92          4.77         1.04 o                         
   1   6   6          1.73          0.17         1.11 o                         
   2   6   6          0.13          2.38         0.78 o                         
  -3   7   6          1.35          1.67         1.22 o                         
  -2   7   6          0.76          0.29         1.38 o                         
 -11  -1   7          0.45         -0.17         0.97 o                         
 -10  -1   7          2.58          1.06         1.29 o                         
  -9  -1   7          8.34          4.41         1.15 o                         
  -8  -1   7         39.72         45.42         2.71 o                         
  -7  -1   7          3.33          2.76         1.57 o                         
  -6  -1   7         13.58         12.69         1.18 o                         
  -5  -1   7         11.23          9.91         0.74 o                         
  -4  -1   7         41.82         44.00         1.73 o                         
  -3  -1   7         23.12         23.53         0.87 o                         
  -2  -1   7         17.51         17.12         0.88 o                         
  -1  -1   7         21.57         21.15         0.70 o                         
   0  -1   7         67.89         68.29         1.56 o                         
   1  -1   7          4.91          3.99         0.51 o                         
   2  -1   7          7.97          7.06         1.48 o                         
   3  -1   7          5.94          4.98         1.01 o                         
   4  -1   7         14.48         14.90         2.12 o                         
   5  -1   7          2.54          3.01         1.19 o                         
 -11   0   7          0.81          1.65         1.27 o                         
 -10   0   7          0.01          0.04         0.94 o                         
  -9   0   7         20.89         19.95         2.19 o                         
  -8   0   7          0.76          0.71         1.06 o                         
  -7   0   7         92.29         83.83         3.51 o                         
  -6   0   7          4.61          4.11         1.08 o                         
  -5   0   7         50.45         50.78         1.84 o                         
  -4   0   7         44.66         47.13         1.55 o                         
  -3   0   7         50.65         49.92         1.81 o                         
  -2   0   7         25.62         27.75         0.73 o                         
  -1   0   7         73.21         74.60         1.72 o                         
   0   0   7          1.12          1.20         0.43 o                         
   1   0   7          1.16          0.95         0.57 o                         
   2   0   7          0.50          0.73         0.67 o                         
   3   0   7         15.00         12.63         1.95 o                         
   4   0   7          0.08          0.63         0.76 o                         
   5   0   7          6.74          4.09         1.79 o                         
 -11   1   7          0.45          0.80         1.03 o                         
 -10   1   7          2.58          1.11         1.32 o                         
  -9   1   7          8.32          7.26         1.41 o                         
  -8   1   7         39.74         42.33         2.67 o                         
  -7   1   7          3.33          3.59         0.62 o                         
  -6   1   7         13.60         14.61         1.24 o                         
  -5   1   7         11.23         10.41         1.34 o                         
  -4   1   7         41.76         42.35         1.78 o                         
  -3   1   7         23.15         22.72         0.86 o                         
  -2   1   7         17.50         16.92         1.23 o                         
  -1   1   7         21.54         22.66         0.71 o                         
   0   1   7         67.90         63.98         2.98 o                         
   1   1   7          4.90          4.05         0.45 o                         
   2   1   7          7.97          7.14         1.42 o                         
   3   1   7          5.95          6.04         1.07 o                         
   4   1   7         14.50         15.31         2.31 o                         
   5   1   7          2.54          3.68         1.18 o                         
 -10   2   7          2.94          2.49         1.11 o                         
  -9   2   7          4.01          5.04         1.57 o                         
  -8   2   7          9.41          7.61         2.57 o                         
  -7   2   7         40.25         41.90         2.54 o                         
  -6   2   7          2.44          4.39         0.84 o                         
  -5   2   7         52.20         51.28         1.89 o                         
  -4   2   7        108.40        111.97         2.64 o                         
  -3   2   7        149.15        145.87         5.03 o                         
  -2   2   7         11.77          9.95         0.66 o                         
  -1   2   7         35.89         35.39         1.13 o                         
   0   2   7          5.60          5.95         0.48 o                         
   1   2   7         44.36         45.94         3.30 o                         
   2   2   7         13.51         14.76         1.01 o                         
   3   2   7          4.45          4.32         1.89 o                         
   4   2   7          6.78          7.67         1.87 o                         
   5   2   7          4.19          7.31         1.98 o                         
 -10   3   7          0.21          0.71         1.37 o                         
  -9   3   7          0.78          1.36         1.14 o                         
  -8   3   7          6.97          6.70         1.80 o                         
  -7   3   7          3.29          2.95         1.15 o                         
  -6   3   7         16.15         14.99         2.06 o                         
  -5   3   7         42.47         38.87         1.36 o                         
  -4   3   7         52.62         55.13         1.92 o                         
  -3   3   7         18.31         20.07         0.81 o                         
  -2   3   7         65.31         64.00         2.09 o                         
  -1   3   7         53.19         50.11         0.92 o                         
   0   3   7         13.84         10.89         1.69 o                         
   1   3   7         27.33         30.01         1.18 o                         
   2   3   7         43.08         44.58         2.06 o                         
   3   3   7          6.77          6.20         1.12 o                         
   4   3   7          3.84          3.37         2.02 o                         
  -9   4   7          0.12          0.16         1.32 o                         
  -8   4   7          6.65          8.13         1.68 o                         
  -7   4   7         15.28         15.21         2.19 o                         
  -6   4   7          6.31          3.62         1.70 o                         
  -5   4   7          7.61          7.60         1.94 o                         
  -4   4   7          0.69         -0.36         1.11 o                         
  -3   4   7         19.10         16.43         1.94 o                         
  -2   4   7         39.00         37.43         1.62 o                         
  -1   4   7          6.80          5.87         1.25 o                         
   0   4   7         13.15         13.85         0.95 o                         
   1   4   7         26.45         25.37         1.64 o                         
   2   4   7          0.64          1.77         0.75 o                         
   3   4   7          0.33         -0.72         1.71 o                         
  -8   5   7          1.21          0.38         1.51 o                         
  -7   5   7          0.59          0.33         1.42 o                         
  -6   5   7          6.09          5.15         2.39 o                         
  -5   5   7          2.42          1.29         1.29 o                         
  -4   5   7          4.09          4.74         1.65 o                         
  -3   5   7         45.07         42.66         1.63 o                         
  -2   5   7          6.27          8.61         2.49 o                         
  -1   5   7          2.22          2.52         0.91 o                         
   0   5   7          4.42          4.84         1.18 o                         
   1   5   7          0.98          0.41         0.83 o                         
   2   5   7          6.00          5.80         1.54 o                         
  -6   6   7          0.23          0.50         1.14 o                         
  -5   6   7          3.40          4.30         2.61 o                         
  -4   6   7          0.15         -0.96         0.96 o                         
  -3   6   7          0.25          0.59         1.67 o                         
  -2   6   7         10.72         10.13         1.94 o                         
  -1   6   7          8.40          8.45         1.47 o                         
   0   6   7          2.95          2.44         0.84 o                         
 -10  -1   8          3.60          5.00         1.94 o                         
  -9  -1   8          6.51          7.34         1.25 o                         
  -8  -1   8         28.02         30.87         2.47 o                         
  -7  -1   8         12.87         13.18         2.18 o                         
  -6  -1   8          1.27         -0.56         1.57 o                         
  -5  -1   8         24.79         25.91         0.99 o                         
  -4  -1   8         38.66         38.86         1.62 o                         
  -3  -1   8         14.09         13.65         0.71 o                         
  -2  -1   8         42.20         41.27         1.19 o                         
  -1  -1   8          8.63          8.89         0.71 o                         
   0  -1   8         13.90         14.21         1.23 o                         
   1  -1   8         18.30         20.90         1.86 o                         
   2  -1   8          1.60          0.78         1.56 o                         
   3  -1   8          2.00         -0.19         0.76 o                         
   4  -1   8          2.52          1.71         1.96 o                         
 -10   0   8          1.08          0.18         1.06 o                         
  -9   0   8         63.49         59.18         3.62 o                         
  -8   0   8          0.90          0.50         0.91 o                         
  -7   0   8         11.47         10.48         2.06 o                         
  -6   0   8          5.82          6.67         0.79 o                         
  -5   0   8         19.85         21.68         1.31 o                         
  -4   0   8         25.47         23.51         0.83 o                         
  -3   0   8          1.39          1.64         0.82 o                         
  -2   0   8          5.40          4.90         1.06 o                         
  -1   0   8         18.64         17.01         0.92 o                         
   0   0   8          0.72          0.96         0.66 o                         
   1   0   8          5.84          6.35         1.16 o                         
   2   0   8          1.35          1.61         0.78 o                         
   3   0   8          0.33          0.07         1.36 o                         
   4   0   8          0.12         -0.71         0.74 o                         
 -10   1   8          3.61          4.39         1.58 o                         
  -9   1   8          6.51          7.95         1.28 o                         
  -8   1   8         28.04         24.62         2.34 o                         
  -7   1   8         12.88         13.23         1.29 o                         
  -6   1   8          1.27         -0.20         1.22 o                         
  -5   1   8         24.80         22.87         1.13 o                         
  -4   1   8         38.68         41.65         1.73 o                         
  -3   1   8         14.10         12.82         0.68 o                         
  -2   1   8         42.20         42.39         1.74 o                         
  -1   1   8          8.64          9.52         0.52 o                         
   0   1   8         13.88         10.19         1.18 o                         
   1   1   8         18.33         19.03         1.09 o                         
   2   1   8          1.61          1.57         1.19 o                         
   3   1   8          2.00          3.26         1.36 o                         
   4   1   8          2.51         -0.81         1.65 o                         
 -10   2   8          1.62          0.55         0.97 o                         
  -9   2   8         17.53         22.10         2.43 o                         
  -8   2   8          2.28          2.70         1.21 o                         
  -7   2   8         20.15         19.85         2.39 o                         
  -6   2   8         22.04         25.71         1.67 o                         
  -5   2   8         42.70         41.53         2.98 o                         
  -4   2   8          6.15          6.20         0.60 o                         
  -3   2   8         40.17         39.81         1.62 o                         
  -2   2   8          0.60          0.64         0.43 o                         
  -1   2   8          5.84          7.53         1.16 o                         
   0   2   8          0.38          0.81         0.63 o                         
   1   2   8          6.75          8.43         1.37 o                         
   2   2   8          2.23          1.05         0.81 o                         
   3   2   8          2.16          1.48         2.03 o                         
  -9   3   8          1.01          1.13         1.12 o                         
  -8   3   8          5.72          7.42         1.78 o                         
  -7   3   8         11.62          8.93         2.41 o                         
  -6   3   8          1.93          2.82         1.51 o                         
  -5   3   8         13.15         10.83         1.43 o                         
  -4   3   8         22.01         22.52         2.46 o                         
  -3   3   8         49.92         53.11         1.75 o                         
  -2   3   8          4.45          5.80         2.12 o                         
  -1   3   8          2.21          1.32         0.78 o                         
   0   3   8         47.48         43.77         5.72 o                         
   1   3   8          0.85         -0.28         0.72 o                         
   2   3   8          0.90          0.55         1.09 o                         
   3   3   8          2.93          1.78         1.06 o                         
  -8   4   8          3.42          1.60         1.78 o                         
  -7   4   8          0.58         -0.38         1.76 o                         
  -6   4   8          1.89          1.58         1.05 o                         
  -5   4   8          3.31          1.90         2.13 o                         
  -4   4   8          3.33          2.26         1.03 o                         
  -3   4   8          7.37          7.99         1.72 o                         
  -2   4   8          9.77         10.02         1.18 o                         
  -1   4   8          7.93          7.13         1.43 o                         
   0   4   8          1.98          2.29         0.72 o                         
   1   4   8          2.16          2.72         1.09 o                         
   2   4   8          3.71          4.55         0.98 o                         
  -7   5   8          0.78          0.81         1.11 o                         
  -6   5   8          5.52          7.49         1.75 o                         
  -5   5   8          0.94          0.36         1.15 o                         
  -4   5   8          0.20          0.46         1.72 o                         
  -3   5   8          3.88          2.57         1.15 o                         
  -2   5   8          6.86          5.13         1.94 o                         
  -1   5   8          0.83          0.31         0.71 o                         
   0   5   8          0.22          1.34         1.29 o                         
 -10  -1   9          5.88          4.36         1.78 o                         
  -9  -1   9          1.34          0.72         1.12 o                         
  -8  -1   9          9.70         11.91         1.95 o                         
  -7  -1   9          4.88          5.33         1.16 o                         
  -6  -1   9          4.23          4.93         1.62 o                         
  -5  -1   9          9.66          9.34         1.41 o                         
  -4  -1   9         24.66         23.64         2.07 o                         
  -3  -1   9         14.46         15.76         1.10 o                         
  -2  -1   9         32.16         34.35         1.78 o                         
  -1  -1   9          2.31          1.42         0.69 o                         
   0  -1   9          1.41          1.34         0.99 o                         
   1  -1   9          1.70          1.94         0.73 o                         
   2  -1   9          1.19          0.67         1.11 o                         
 -10   0   9          0.08          1.24         1.03 o                         
  -9   0   9          4.05          2.19         1.54 o                         
  -8   0   9         13.99         16.31         1.89 o                         
  -7   0   9          6.81          9.30         2.32 o                         
  -6   0   9          2.33          2.69         1.03 o                         
  -5   0   9          1.48          0.60         1.42 o                         
  -4   0   9         28.37         26.52         1.94 o                         
  -3   0   9         92.88        100.01         3.91 o                         
  -2   0   9          3.92          3.29         0.94 o                         
  -1   0   9         15.50         12.94         1.28 o                         
   0   0   9          0.72          0.88         0.67 o                         
   1   0   9          2.38          1.89         1.06 o                         
   2   0   9          6.96          3.53         0.87 o                         
   3   0   9          0.03         -0.21         1.40 o                         
 -10   1   9          5.88          7.13         2.26 o                         
  -9   1   9          1.34          0.30         1.34 o                         
  -8   1   9          9.69          8.10         2.05 o                         
  -7   1   9          4.88          5.47         1.18 o                         
  -6   1   9          4.22          6.16         1.73 o                         
  -5   1   9          9.68          8.65         1.14 o                         
  -4   1   9         24.66         24.79         2.47 o                         
  -3   1   9         14.47         17.66         1.22 o                         
  -2   1   9         32.18         36.66         2.58 o                         
  -1   1   9          2.32          3.15         0.72 o                         
   0   1   9          1.42          2.22         0.95 o                         
   1   1   9          1.70          1.32         1.10 o                         
   2   1   9          1.19          1.18         1.19 o                         
  -9   2   9          8.32          7.99         2.13 o                         
  -8   2   9          0.18         -0.24         0.92 o                         
  -7   2   9         12.86         16.58         2.25 o                         
  -6   2   9         24.83         27.06         1.84 o                         
  -5   2   9          5.92          5.33         1.45 o                         
  -4   2   9          1.25          1.54         0.90 o                         
  -3   2   9         36.42         37.12         2.55 o                         
  -2   2   9         30.77         29.09         2.04 o                         
  -1   2   9          4.00          5.92         1.11 o                         
   0   2   9          1.90          2.23         0.76 o                         
   1   2   9          2.80          3.69         1.05 o                         
   2   2   9          3.16          3.85         1.01 o                         
  -9   3   9          2.97          1.26         1.19 o                         
  -8   3   9         11.62         11.57         2.20 o                         
  -7   3   9          0.71          0.89         1.20 o                         
  -6   3   9         13.70         20.61         2.61 o                         
  -5   3   9         12.86         13.33         2.13 o                         
  -4   3   9          4.93          4.35         1.84 o                         
  -3   3   9          4.10          6.29         1.45 o                         
  -2   3   9          1.49         -0.26         1.57 o                         
  -1   3   9          0.86          0.93         0.70 o                         
   0   3   9          3.93          4.56         1.83 o                         
   1   3   9          0.39          0.83         0.78 o                         
  -7   4   9          7.37          7.93         2.00 o                         
  -6   4   9          2.37          2.79         1.22 o                         
  -5   4   9          1.89          0.21         1.57 o                         
  -4   4   9          1.95          2.53         1.12 o                         
  -3   4   9          1.61          1.97         1.44 o                         
  -2   4   9          7.08          6.30         1.10 o                         
  -1   4   9          0.89          2.13         1.19 o                         
   0   4   9          0.11         -0.18         0.70 o                         
  -5   5   9          0.07          1.60         1.10 o                         
  -4   5   9          1.61          0.67         1.83 o                         
  -3   5   9          1.28          1.87         0.97 o                         
  -2   5   9          2.92          4.81         1.68 o                         
  -9  -1  10          0.07          0.13         0.78 o                         
  -8  -1  10         12.62         13.64         2.60 o                         
  -7  -1  10          4.83          3.51         1.29 o                         
  -6  -1  10          4.38          2.85         1.84 o                         
  -5  -1  10          3.39          2.02         1.22 o                         
  -4  -1  10         26.78         24.46         2.36 o                         
  -3  -1  10          8.87          9.75         1.28 o                         
  -2  -1  10          9.62         10.79         1.38 o                         
  -1  -1  10          0.03          0.55         0.70 o                         
   0  -1  10          2.54          4.90         1.20 o                         
   1  -1  10          4.88          3.10         0.98 o                         
  -9   0  10          0.12         -0.59         1.38 o                         
  -8   0  10          0.02          1.56         1.17 o                         
  -7   0  10          8.68         10.08         2.03 o                         
  -6   0  10          7.42          7.86         1.24 o                         
  -5   0  10         18.43         18.86         2.27 o                         
  -4   0  10          2.46          1.91         0.93 o                         
  -3   0  10         33.79         31.68         2.63 o                         
  -2   0  10         17.71         16.09         2.03 o                         
  -1   0  10          4.86          5.49         1.13 o                         
   0   0  10          3.31          3.89         0.82 o                         
   1   0  10          2.91          3.66         1.21 o                         
  -9   1  10          0.07          0.94         0.93 o                         
  -8   1  10         12.62         15.52         2.48 o                         
  -7   1  10          4.83          4.43         1.19 o                         
  -6   1  10          4.38          2.41         1.86 o                         
  -5   1  10          3.39          6.39         1.12 o                         
  -4   1  10         26.79         28.52         2.58 o                         
  -3   1  10          8.87          7.33         1.26 o                         
  -2   1  10          9.63         10.03         1.77 o                         
  -1   1  10          0.03          0.23         0.72 o                         
   0   1  10          2.54          2.68         1.55 o                         
   1   1  10          4.87          4.24         1.25 o                         
  -8   2  10          4.69          2.70         1.56 o                         
  -7   2  10         10.60         11.12         2.13 o                         
  -6   2  10          0.86          0.57         2.33 o                         
  -5   2  10          3.41          0.63         2.02 o                         
  -4   2  10         17.94         16.79         1.37 o                         
  -3   2  10          0.90          0.18         1.26 o                         
  -2   2  10          0.76          0.09         0.74 o                         
  -1   2  10          0.05         -0.11         0.89 o                         
   0   2  10          2.13          2.27         0.91 o                         
  -7   3  10          5.54          8.03         1.58 o                         
  -6   3  10          1.91          2.49         2.09 o                         
  -5   3  10          1.65          2.34         1.10 o                         
  -4   3  10          5.09          6.15         1.84 o                         
  -3   3  10          3.29          3.82         1.01 o                         
  -2   3  10          0.50          2.50         2.08 o                         
  -1   3  10          3.08          1.99         1.08 o                         
  -5   4  10          7.57          8.24         2.57 o                         
  -4   4  10          5.65          5.79         1.74 o                         
  -3   4  10          0.39         -0.19         1.34 o                         
  -7  -1  11          1.04         -0.06         1.33 o                         
  -6  -1  11          0.68          1.13         1.74 o                         
  -5  -1  11          2.27          0.93         1.19 o                         
  -4  -1  11          4.61          3.57         1.94 o                         
  -3  -1  11          5.25          4.87         1.17 o                         
  -2  -1  11          5.64          5.06         1.80 o                         
  -8   0  11          1.21          1.61         1.20 o                         
  -7   0  11          0.07          1.00         1.40 o                         
  -6   0  11          2.11          2.66         1.22 o                         
  -5   0  11          3.92          2.92         1.73 o                         
  -4   0  11         18.54         22.46         1.84 o                         
  -3   0  11         16.57         14.28         2.21 o                         
  -2   0  11          0.00          2.40         1.00 o                         
  -7   1  11          1.04          0.27         1.13 o                         
  -6   1  11          0.68          0.76         1.40 o                         
  -5   1  11          2.28          0.81         1.40 o                         
  -4   1  11          4.61          3.05         1.94 o                         
  -3   1  11          5.25          5.83         1.48 o                         
  -2   1  11          5.64          5.42         1.89 o                         
  -6   2  11          0.57          0.94         1.19 o                         
  -5   2  11          1.81          3.15         1.72 o                         
  -4   2  11          2.27          1.87         1.37 o                         
  -3   2  11          2.59          2.03         2.10 o                         
                                                                                
