# Supplementary material for: Crystal structures of two chiral piperidine derivatives: 1-[(1R)-2-hy­droxy-1-phenyl­eth­yl]piperidin-4-one and 8-[(1S)-1-phenyl­eth­yl]-1,4-dioxa-8-aza­spiro­[4.5]decane-7-thione
Source: Acta Crystallogr E Crystallogr Commun. 2015 Sep 26;71(Pt 10):1207–11. doi: 10.1107/S2056989015017119 (PMC4647425; doi:10.1107/S2056989015017119)
Supplement: Supplementary file 3 [file e-71-01207-IIsup3.hkl]

data_II                                                                         
_shelx_title ' nr118 in P2(1)2(1)2(1) LAST... corr: [E] MuxR=0.20'              
_shelx_refln_list_code          4                                               
_shelx_F_calc_maximum      100.14                                               
_exptl_crystal_F_000       592.00                                               
_reflns_d_resolution_high  0.7695                                               
                                                                                
loop_                                                                           
 _space_group_symop_operation_xyz                                               
 'x, y, z'                                                                      
 '-x+1/2, -y, z+1/2'                                                            
 '-x, y+1/2, -z+1/2'                                                            
 'x+1/2, -y+1/2, -z'                                                            
                                                                                
_cell_length_a     5.9731                                                       
_cell_length_b    14.9478                                                       
_cell_length_c    16.1273                                                       
_cell_angle_alpha  90.000                                                       
_cell_angle_beta   90.000                                                       
_cell_angle_gamma  90.000                                                       
                                                                                
_shelx_F_squared_multiplier     1.000                                           
                                                                                
loop_                                                                           
 _refln_index_h                                                                 
 _refln_index_k                                                                 
 _refln_index_l                                                                 
 _refln_F_squared_calc                                                          
 _refln_F_squared_meas                                                          
 _refln_F_squared_sigma                                                         
 _refln_observed_status                                                         
   2   0   0        276.72        252.07         5.46 o                         
   4   0   0        273.48        245.33         9.54 o                         
   6   0   0        193.97        206.58         7.72 o                         
   1   1   0       6675.96       6733.07        90.23 o                         
   2   1   0       2323.12       2107.77        28.07 o                         
   3   1   0        580.21        597.93        11.97 o                         
   4   1   0        240.32        209.44         8.36 o                         
   5   1   0        584.97        630.35        12.29 o                         
   6   1   0         42.03         46.38         3.30 o                         
   7   1   0          0.89         -0.49         1.69 o                         
   2   2   0        163.37        178.74         4.06 o                         
   3   2   0        434.20        423.01        14.70 o                         
   4   2   0         60.44         65.37         3.24 o                         
   5   2   0        119.64        116.53         4.41 o                         
   6   2   0         63.60         54.54         5.58 o                         
   7   2   0          0.52          1.10         3.37 o                         
   1   3   0        532.42        582.72        30.83 o                         
   2   3   0         22.21         21.07         1.86 o                         
   3   3   0        140.40        150.32         6.20 o                         
   4   3   0        816.02        810.74        27.21 o                         
   5   3   0         32.62         23.86         2.89 o                         
   6   3   0         23.26         15.63         3.34 o                         
   7   3   0          7.85         13.78         3.70 o                         
   0   4   0       1735.48       2183.72        25.46 o                         
   1   4   0        384.77        458.39        13.86 o                         
   2   4   0         44.70         40.87         3.17 o                         
   3   4   0        313.74        261.60        10.39 o                         
   4   4   0        140.98        143.64         6.71 o                         
   5   4   0        138.97        131.40         5.42 o                         
   6   4   0         10.62          4.51         3.21 o                         
   7   4   0          0.54         -2.07         2.46 o                         
   1   5   0       1208.83       1380.16        54.18 o                         
   2   5   0       1384.42       1400.83        22.94 o                         
   3   5   0         10.61          5.28         2.37 o                         
   4   5   0        312.60        278.20        10.81 o                         
   5   5   0          8.40          6.32         2.82 o                         
   6   5   0         16.14         12.64         3.76 o                         
   7   5   0          3.83          0.29         3.14 o                         
   0   6   0        564.30        586.89        16.00 o                         
   1   6   0         31.70         42.37         1.43 o                         
   2   6   0       1288.15       1394.27        23.08 o                         
   3   6   0        259.55        287.14        11.56 o                         
   4   6   0         14.05         14.52         2.69 o                         
   5   6   0          6.78          5.77         2.07 o                         
   6   6   0         10.53          7.68         3.89 o                         
   7   6   0         11.02          7.88         3.73 o                         
   1   7   0        861.90       1022.93        19.17 o                         
   2   7   0       1401.73       1371.77        31.82 o                         
   3   7   0         20.62         14.36         2.85 o                         
   4   7   0         52.22         44.84         4.28 o                         
   5   7   0        110.83         94.47         4.54 o                         
   6   7   0          0.43         -1.36         2.07 o                         
   7   7   0         23.23         21.46         4.96 o                         
   0   8   0         10.50         14.40         1.53 o                         
   1   8   0        797.80        874.86        18.35 o                         
   2   8   0         88.52        107.86         6.65 o                         
   3   8   0         54.34         60.08         3.96 o                         
   4   8   0         13.77         12.12         2.92 o                         
   5   8   0          0.22         -1.43         2.63 o                         
   6   8   0         22.01         21.53         4.44 o                         
   7   8   0         27.21         23.70         4.86 o                         
   1   9   0        841.41        840.11        17.29 o                         
   2   9   0         37.59         32.52         2.14 o                         
   3   9   0        157.06        156.62         7.53 o                         
   4   9   0         90.95         77.28         4.51 o                         
   5   9   0          8.65          7.29         3.66 o                         
   6   9   0         95.00         78.34         7.69 o                         
   0  10   0        143.24        138.24         4.10 o                         
   1  10   0        471.43        538.21        25.46 o                         
   2  10   0        205.94        201.52         5.63 o                         
   3  10   0         37.54         37.77         3.31 o                         
   4  10   0         15.18          6.81         2.63 o                         
   5  10   0          2.29          7.00         3.37 o                         
   6  10   0         39.19         35.14         5.28 o                         
   1  11   0        144.64        157.75         5.32 o                         
   2  11   0         98.33        103.68         4.83 o                         
   3  11   0         23.74         17.05         3.86 o                         
   4  11   0          5.11          2.82         4.41 o                         
   5  11   0         26.32         27.39         5.61 o                         
   6  11   0         47.58         41.43         6.65 o                         
   0  12   0          0.03          2.33         1.78 o                         
   1  12   0        422.78        455.81        17.49 o                         
   2  12   0        380.48        383.05        10.07 o                         
   3  12   0         78.56         77.50         4.15 o                         
   4  12   0          0.45         -3.14         3.14 o                         
   5  12   0          0.21          2.04         4.67 o                         
   6  12   0          0.57         -1.88         2.92 o                         
   1  13   0         87.58         98.96         2.61 o                         
   2  13   0         62.41         62.12         7.52 o                         
   3  13   0          6.41         17.28         3.70 o                         
   4  13   0         14.99          2.98         4.90 o                         
   5  13   0          9.82         18.51         4.44 o                         
   0  14   0        203.62        204.10         6.49 o                         
   1  14   0         45.30         51.26         1.98 o                         
   2  14   0          0.39         -0.48         3.24 o                         
   3  14   0         48.75         66.82         6.16 o                         
   4  14   0          4.23          2.85         4.08 o                         
   5  14   0         16.46         18.48         4.73 o                         
   1  15   0         45.44         48.00         3.10 o                         
   2  15   0         19.64         18.30         3.97 o                         
   3  15   0          0.08         -1.00         4.41 o                         
   4  15   0         28.44         23.15         5.71 o                         
   0  16   0         31.99         26.24         3.17 o                         
   1  16   0          0.49         -0.16         1.80 o                         
   2  16   0          0.15         -0.75         1.94 o                         
   3  16   0          5.84          6.22         5.25 o                         
   4  16   0          7.82          1.26         4.51 o                         
   1  17   0          0.01         -0.54         1.57 o                         
   2  17   0          6.51          1.53         2.68 o                         
   3  17   0         64.75         77.52         7.42 o                         
   0  18   0         22.93         14.49         3.47 o                         
   1  18   0         33.43         40.54         3.08 o                         
   2  18   0         26.15         26.77         3.78 o                         
   1  19   0          0.04         -2.19         2.23 o                         
   1   0   1       3645.46       3252.49        21.87 o                         
   2   0   1       1946.10       1725.39        12.83 o                         
   3   0   1        176.34        185.70         3.82 o                         
   4   0   1         52.92         50.13         2.02 o                         
   5   0   1        176.30        186.96         4.44 o                         
   6   0   1        114.25        100.73         5.03 o                         
   7   0   1         14.41         18.26         2.52 o                         
  -7   1   1         17.78         13.79         3.10 o                         
  -6   1   1        109.39        114.18         5.25 o                         
  -5   1   1          6.22          5.61         2.27 o                         
  -4   1   1         57.63         51.18         2.12 o                         
  -3   1   1        183.09        181.32         3.82 o                         
  -2   1   1       1129.93       1029.50        10.50 o                         
  -1   1   1       3030.05       2764.79        69.63 o                         
   0   1   1         74.52         60.61         1.44 o                         
   1   1   1       3008.80       2758.86        50.27 o                         
   2   1   1       1101.89       1016.28        16.77 o                         
   3   1   1        191.77        191.05         3.85 o                         
   4   1   1         58.72         54.00         2.19 o                         
   5   1   1          6.35          2.99         1.43 o                         
   6   1   1        110.67        113.21         8.92 o                         
   7   1   1         17.18         12.33         3.87 o                         
  -7   2   1         14.33         25.55         4.90 o                         
  -6   2   1         25.13         25.22         4.12 o                         
  -5   2   1         56.10         45.91         3.31 o                         
  -4   2   1        146.27        129.02         6.16 o                         
  -3   2   1        972.00        953.72        34.83 o                         
  -2   2   1        112.76        114.31         3.74 o                         
  -1   2   1       2820.59       2759.80       148.26 o                         
   0   2   1        371.79        396.25         5.42 o                         
   1   2   1       2854.52       2877.47        96.85 o                         
   2   2   1        115.86        116.57         3.27 o                         
   3   2   1        968.02        936.52        21.83 o                         
   4   2   1        141.62        134.95         4.77 o                         
   5   2   1         56.50         51.49         3.37 o                         
   6   2   1         24.39         28.63         4.21 o                         
   7   2   1         14.88         12.06         4.08 o                         
  -7   3   1         13.99         14.49         3.57 o                         
  -6   3   1         18.10         15.79         3.86 o                         
  -5   3   1        132.66        116.21         4.93 o                         
  -4   3   1         77.19         72.87         3.79 o                         
  -3   3   1         44.91         39.93         2.12 o                         
  -2   3   1        698.13        680.46        20.89 o                         
  -1   3   1       3295.54       3248.62       210.39 o                         
   0   3   1       1162.71       1372.48        15.45 o                         
   1   3   1       3290.93       3305.59       104.21 o                         
   2   3   1        712.46        703.46        34.06 o                         
   3   3   1         42.76         36.61         2.63 o                         
   4   3   1         80.55         79.19         3.73 o                         
   5   3   1        134.81        134.22         4.93 o                         
   6   3   1         19.24         21.10         3.50 o                         
   7   3   1         13.65         11.93         3.53 o                         
  -7   4   1         11.22          3.24         4.86 o                         
  -6   4   1          2.66          3.79         2.69 o                         
  -5   4   1         83.21         69.91         4.35 o                         
  -4   4   1        453.82        437.87        14.43 o                         
  -3   4   1        311.30        354.29        13.51 o                         
  -2   4   1       3825.86       4038.75        54.68 o                         
  -1   4   1       1309.42       1399.25        27.16 o                         
   0   4   1        106.64         95.69         1.92 o                         
   1   4   1       1288.12       1346.20        47.06 o                         
   2   4   1       3852.55       3946.48       129.32 o                         
   3   4   1        307.85        340.90        13.15 o                         
   4   4   1        452.20        473.41        19.59 o                         
   5   4   1         83.00         73.61         4.09 o                         
   6   4   1          2.63          4.77         2.56 o                         
   7   4   1         11.13          4.28         3.76 o                         
  -7   5   1         14.20          6.74         3.95 o                         
  -6   5   1          0.63         -1.88         2.33 o                         
  -5   5   1         28.59         24.38         3.27 o                         
  -4   5   1         85.32         88.21         4.99 o                         
  -3   5   1        216.00        200.49         8.57 o                         
  -2   5   1       1378.68       1436.05        34.14 o                         
  -1   5   1       1896.88       2187.29        40.83 o                         
   0   5   1        150.99        169.56         3.89 o                         
   1   5   1       1933.79       2208.85        34.41 o                         
   2   5   1       1363.35       1443.34        37.08 o                         
   3   5   1        218.88        194.98         8.11 o                         
   4   5   1         88.21         88.92         4.25 o                         
   5   5   1         30.28         35.66         3.60 o                         
   6   5   1          0.68         -1.10         2.33 o                         
   7   5   1         14.31         19.52         4.34 o                         
  -7   6   1         14.68         12.87         4.54 o                         
  -6   6   1         10.30          3.50         4.08 o                         
  -5   6   1          7.05          4.93         2.04 o                         
  -4   6   1        500.94        463.76        20.18 o                         
  -3   6   1        125.72        121.78         5.97 o                         
  -2   6   1       1040.27       1221.63        22.16 o                         
  -1   6   1        107.39        113.94         7.95 o                         
   0   6   1        335.88        322.36         8.31 o                         
   1   6   1        102.90        112.23         2.68 o                         
   2   6   1       1036.39       1171.42        40.59 o                         
   3   6   1        128.38        142.22         5.68 o                         
   4   6   1        502.22        457.56        20.15 o                         
   5   6   1          7.36          3.76         1.98 o                         
   6   6   1         10.10          8.40         3.11 o                         
   7   6   1         14.10         16.79         4.73 o                         
  -7   7   1          9.53          9.08         3.92 o                         
  -6   7   1         10.87         13.65         5.15 o                         
  -5   7   1         10.29          9.60         2.56 o                         
  -4   7   1        107.00        102.42         5.55 o                         
  -3   7   1        375.31        449.23        21.66 o                         
  -2   7   1        150.86        153.54         4.01 o                         
  -1   7   1         21.35         20.24         1.56 o                         
   0   7   1        110.39         93.60         2.44 o                         
   1   7   1         18.87         17.18         1.28 o                         
   2   7   1        157.07        175.55         5.78 o                         
   3   7   1        376.32        480.12        21.37 o                         
   4   7   1        109.13        106.57         4.74 o                         
   5   7   1         10.32         18.22         3.11 o                         
   6   7   1         10.58          7.65         4.51 o                         
   7   7   1          9.63         12.48         4.05 o                         
  -7   8   1          1.39         -1.62         3.08 o                         
  -6   8   1          4.20         -3.05         3.05 o                         
  -5   8   1         61.22         59.76         5.61 o                         
  -4   8   1          4.63          3.50         2.56 o                         
  -3   8   1         19.46         14.69         3.44 o                         
  -2   8   1         29.63         24.45         2.06 o                         
  -1   8   1       1033.31       1129.84        25.50 o                         
   0   8   1         19.36         24.34         1.18 o                         
   1   8   1       1048.30       1142.18        31.35 o                         
   2   8   1         26.21         18.66         1.94 o                         
   3   8   1         18.79         14.88         3.11 o                         
   4   8   1          5.02          1.20         3.01 o                         
   5   8   1         59.52         64.23         5.51 o                         
   6   8   1          4.04          0.88         3.63 o                         
   7   8   1          1.37          4.86         3.86 o                         
  -6   9   1          3.02          1.49         3.40 o                         
  -5   9   1         25.36         31.45         4.96 o                         
  -4   9   1        108.48         96.35         4.93 o                         
  -3   9   1        121.10        126.88         5.42 o                         
  -2   9   1        156.93        146.39         4.88 o                         
  -1   9   1         76.76         80.82         2.86 o                         
   0   9   1         38.37         35.69         1.79 o                         
   1   9   1         72.27         73.24         2.58 o                         
   2   9   1        158.82        140.96         4.26 o                         
   3   9   1        120.19        113.33         4.90 o                         
   4   9   1        109.48        115.32         4.96 o                         
   5   9   1         26.63         26.55         4.38 o                         
   6   9   1          2.87          2.17         3.08 o                         
  -6  10   1         10.88         15.92         3.95 o                         
  -5  10   1          1.79          3.53         3.14 o                         
  -4  10   1         40.43         34.76         3.83 o                         
  -3  10   1         65.53         75.94         4.67 o                         
  -2  10   1        147.08        146.98         4.72 o                         
  -1  10   1         72.60         78.13         2.82 o                         
   0  10   1       1437.26       1565.28        26.47 o                         
   1  10   1         69.40         71.73         2.24 o                         
   2  10   1        149.37        140.66         4.10 o                         
   3  10   1         68.17         78.31         4.25 o                         
   4  10   1         41.39         41.05         3.83 o                         
   5  10   1          1.87          2.85         3.18 o                         
   6  10   1         11.05          8.98         3.60 o                         
  -6  11   1         19.22          9.69         4.18 o                         
  -5  11   1         61.73         67.76         6.10 o                         
  -4  11   1        173.44        153.79         8.27 o                         
  -3  11   1        144.17        145.90         6.10 o                         
  -2  11   1        170.59        169.82        17.24 o                         
  -1  11   1        317.40        326.50         7.87 o                         
   0  11   1        301.07        293.67         5.12 o                         
   1  11   1        318.71        322.41         7.76 o                         
   2  11   1        170.85        161.69         4.53 o                         
   3  11   1        144.81        148.17         5.81 o                         
   4  11   1        176.05        176.01         7.95 o                         
   5  11   1         61.78         78.92         7.10 o                         
   6  11   1         19.47         16.11         4.57 o                         
  -6  12   1         20.87         23.50         4.90 o                         
  -5  12   1         40.61         48.96         6.81 o                         
  -4  12   1         19.23         11.15         4.83 o                         
  -3  12   1         72.30         76.20         4.47 o                         
  -2  12   1          9.44          8.82         1.71 o                         
  -1  12   1        309.87        326.03         8.71 o                         
   0  12   1        594.62        562.58         9.83 o                         
   1  12   1        311.91        321.17         8.46 o                         
   2  12   1          9.04          1.79         1.71 o                         
   3  12   1         75.17         72.96         4.05 o                         
   4  12   1         19.37         22.11         4.47 o                         
   5  12   1         41.15         44.64         6.19 o                         
   6  12   1         21.11         23.47         4.54 o                         
  -5  13   1         62.10         55.48         7.85 o                         
  -4  13   1         53.92         44.26         6.00 o                         
  -3  13   1         17.91         17.73         4.28 o                         
  -2  13   1        329.03        317.98         8.54 o                         
  -1  13   1         76.19         78.44         3.89 o                         
   0  13   1        383.30        399.02         7.12 o                         
   1  13   1         76.78         82.28         3.03 o                         
   2  13   1        331.46        322.70         8.33 o                         
   3  13   1         18.24         25.58         4.93 o                         
   4  13   1         53.73         67.73         6.26 o                         
   5  13   1         62.59         57.23         6.45 o                         
  -5  14   1         33.90         43.18         6.32 o                         
  -4  14   1         37.49         38.06         6.71 o                         
  -3  14   1          1.16          1.39         3.18 o                         
  -2  14   1         21.52         23.54         2.84 o                         
  -1  14   1        143.44        138.45         2.79 o                         
   0  14   1          7.21          6.43         1.28 o                         
   1  14   1        140.26        133.41         2.89 o                         
   2  14   1         21.98         22.33         6.76 o                         
   3  14   1          1.34          3.11         3.99 o                         
   4  14   1         38.99         32.39         6.06 o                         
   5  14   1         34.11         52.59         6.61 o                         
  -4  15   1         34.92         41.63         5.64 o                         
  -3  15   1         31.70         38.45         5.61 o                         
  -2  15   1          4.94         13.45         2.44 o                         
  -1  15   1         95.11         88.69         3.63 o                         
   0  15   1          0.38          1.30         1.56 o                         
   1  15   1         95.42         87.92         3.70 o                         
   2  15   1          4.76         10.12         2.71 o                         
   3  15   1         31.76         43.83         5.87 o                         
   4  15   1         34.44         26.03         5.90 o                         
  -4  16   1          3.46         10.08         4.25 o                         
  -3  16   1         16.61         26.49         5.41 o                         
  -2  16   1          4.73          4.95         2.86 o                         
  -1  16   1          7.23          5.32         2.34 o                         
   0  16   1         45.37         37.21         2.66 o                         
   1  16   1          6.91         -1.19         2.15 o                         
   2  16   1          4.35          8.66         2.56 o                         
   3  16   1         15.65         21.36         5.80 o                         
   4  16   1          3.57         -1.56         5.45 o                         
  -3  17   1          7.74          6.00         4.47 o                         
  -2  17   1         36.06         36.85         4.77 o                         
  -1  17   1          2.90          1.52         1.98 o                         
   0  17   1          3.57          2.84         1.57 o                         
   1  17   1          2.83          4.48         2.39 o                         
   2  17   1         35.22         31.02         4.11 o                         
   3  17   1          7.88          6.29         5.61 o                         
  -2  18   1          8.89          1.81         3.02 o                         
  -1  18   1          3.45          1.51         2.21 o                         
   0  18   1          2.48          0.57         1.58 o                         
   1  18   1          3.50          0.20         2.35 o                         
   2  18   1          8.64          6.42         3.04 o                         
  -1  19   1         11.10         10.77         3.60 o                         
   0  19   1          1.04          0.95         1.61 o                         
   1  19   1         10.77          9.02         2.84 o                         
   0   0   2        325.28        314.57         5.82 o                         
   1   0   2         87.98         93.88         2.14 o                         
   2   0   2        854.29        853.90        13.33 o                         
   3   0   2        334.87        345.06        12.28 o                         
   4   0   2         22.55         26.10         2.40 o                         
   5   0   2         51.23         48.28         3.96 o                         
   6   0   2         44.45         37.97         4.02 o                         
   7   0   2         23.13         19.35         3.96 o                         
  -7   1   2          1.01          0.71         2.37 o                         
  -6   1   2         68.40         66.92         5.51 o                         
  -5   1   2        114.98        124.64         4.48 o                         
  -4   1   2        203.14        177.38         7.14 o                         
  -3   1   2         69.23         61.56         2.98 o                         
  -2   1   2        116.34        109.77         3.16 o                         
  -1   1   2       2508.08       2271.93        43.59 o                         
   0   1   2        402.79        393.44         7.05 o                         
   1   1   2       2536.98       2345.38        28.84 o                         
   2   1   2        111.82        108.56         4.13 o                         
   3   1   2         71.07         60.49         3.02 o                         
   4   1   2        202.05        196.00         7.79 o                         
   5   1   2        115.72        124.05         4.48 o                         
   6   1   2         67.92         74.93         5.32 o                         
   7   1   2          0.96          1.98         3.21 o                         
  -2   2   2        886.30        882.90        27.88 o                         
  -1   2   2       2955.46       3016.05        26.98 o                         
   0   2   2         41.39         31.84         2.19 o                         
   1   2   2       2946.34       2844.78        35.81 o                         
   2   2   2        921.91        853.02        24.52 o                         
   3   2   2         47.55         39.11         2.43 o                         
   4   2   2         27.52         23.99         2.37 o                         
   5   2   2         91.34         90.38         3.92 o                         
   6   2   2        118.86        121.00         6.10 o                         
   7   2   2          0.83         -1.88         2.40 o                         
  -2   3   2         96.22         94.13         4.80 o                         
  -1   3   2        510.51        503.51        12.78 o                         
   0   3   2       6830.39       7870.02        62.95 o                         
   1   3   2        511.93        501.96        16.83 o                         
   2   3   2         93.62        105.44         4.44 o                         
   3   3   2        605.20        671.81        27.37 o                         
   4   3   2         96.06         91.98         3.79 o                         
   5   3   2        107.73        110.69         4.28 o                         
   6   3   2          4.04          2.72         2.92 o                         
   7   3   2          0.24          1.59         3.44 o                         
  -2   4   2        286.75        341.94        26.93 o                         
  -1   4   2        875.77        898.96        17.86 o                         
   0   4   2        174.72        204.53         5.15 o                         
   1   4   2        862.73        843.11        23.39 o                         
   2   4   2        290.22        345.45        12.15 o                         
   3   4   2        226.17        211.42         8.73 o                         
   4   4   2         39.79         37.19         3.08 o                         
   5   4   2        108.97        111.43         4.57 o                         
   6   4   2          1.73         -0.23         2.98 o                         
   7   4   2          9.56          6.65         3.18 o                         
  -2   5   2        275.54        272.56        11.32 o                         
  -1   5   2        599.49        623.43        16.37 o                         
   0   5   2       1018.73       1013.18        19.43 o                         
   1   5   2        594.68        632.62        22.39 o                         
   2   5   2        267.60        266.01        10.91 o                         
   3   5   2        478.58        495.18        23.01 o                         
   4   5   2        178.25        162.25         7.40 o                         
   5   5   2         16.98         16.60         2.63 o                         
   6   5   2          5.57          7.68         4.38 o                         
   7   5   2          6.16          5.64         3.37 o                         
  -2   6   2       2528.25       2614.39       112.23 o                         
  -1   6   2        338.26        373.88        12.03 o                         
   0   6   2        193.67        209.24        10.11 o                         
   1   6   2        343.45        359.62        13.07 o                         
   2   6   2       2512.44       2624.59        55.86 o                         
   3   6   2        177.87        196.99         8.40 o                         
   4   6   2         51.60         50.52         3.50 o                         
   5   6   2          9.75          7.23         2.56 o                         
   6   6   2          3.24          5.15         2.63 o                         
   7   6   2          2.47          6.68         3.37 o                         
  -2   7   2        431.77        480.05        11.70 o                         
  -1   7   2        977.58       1014.83        24.17 o                         
   0   7   2       2932.16       3074.02        74.21 o                         
   1   7   2        969.40       1021.19        33.45 o                         
   2   7   2        427.44        514.26        16.74 o                         
   3   7   2         91.43         90.94         4.28 o                         
   4   7   2         32.51         33.59         3.21 o                         
   5   7   2         52.94         50.74         3.63 o                         
   6   7   2          8.47          5.54         3.50 o                         
   7   7   2         20.39         21.85         4.90 o                         
  -2   8   2         26.59         32.68         3.08 o                         
  -1   8   2        645.03        707.55        24.96 o                         
   0   8   2          0.53          0.13         1.03 o                         
   1   8   2        644.58        718.40        29.68 o                         
   2   8   2         25.04         28.24         2.53 o                         
   3   8   2        893.08        968.33        26.86 o                         
   4   8   2         18.32         17.44         2.79 o                         
   5   8   2         23.04         28.89         4.67 o                         
   6   8   2          1.05          3.76         3.95 o                         
   7   8   2          7.25          9.56         3.37 o                         
  -2   9   2        482.16        439.36        20.86 o                         
  -1   9   2        313.50        350.49        15.15 o                         
   0   9   2        617.38        648.54        31.10 o                         
   1   9   2        311.75        335.06        12.05 o                         
   2   9   2        481.08        457.66        20.77 o                         
   3   9   2         75.04         77.73         4.18 o                         
   4   9   2         97.81         74.75         4.22 o                         
   5   9   2          6.71          1.82         3.40 o                         
   6   9   2         49.87         56.77         6.87 o                         
  -2  10   2        156.38        160.94         6.68 o                         
  -1  10   2         15.46         16.10         1.80 o                         
   0  10   2        225.97        259.38         7.08 o                         
   1  10   2         16.35         13.58         2.24 o                         
   2  10   2        153.54        160.26         6.72 o                         
   3  10   2        380.03        381.10        15.26 o                         
   4  10   2        100.03         94.37         4.38 o                         
   5  10   2         53.94         63.78         6.00 o                         
   6  10   2          5.23          3.40         3.79 o                         
  -2  11   2         40.38         34.37         4.02 o                         
  -1  11   2        265.70        258.04         6.50 o                         
   0  11   2        119.10        138.32         8.81 o                         
   1  11   2        267.99        272.03        10.16 o                         
   2  11   2         40.96         34.50         3.47 o                         
   3  11   2         22.96         21.23         2.72 o                         
   4  11   2         45.39         44.13         5.16 o                         
   5  11   2         54.81         69.22         6.39 o                         
   6  11   2         14.77         12.68         5.28 o                         
  -2  12   2         71.65         72.50         4.28 o                         
  -1  12   2         13.66         14.26         2.25 o                         
   0  12   2          2.21          0.08         3.21 o                         
   1  12   2         12.31         10.67         2.59 o                         
   2  12   2         72.12         69.26         3.79 o                         
   3  12   2         95.57         96.18         4.44 o                         
   4  12   2         88.70         77.05         6.74 o                         
   5  12   2         19.54         16.34         4.93 o                         
   6  12   2          0.58          3.95         3.60 o                         
  -2  13   2         33.04         31.84         3.79 o                         
  -1  13   2         63.15         61.13         6.81 o                         
   0  13   2        364.10        360.00         9.75 o                         
   1  13   2         62.96         66.50         3.66 o                         
   2  13   2         33.68         35.37         2.95 o                         
   3  13   2         15.49         14.78         4.31 o                         
   4  13   2         31.54         31.77         4.80 o                         
   5  13   2         11.27         21.53         6.19 o                         
  -2  14   2          7.73         11.12         4.44 o                         
  -1  14   2         69.47         69.91         2.82 o                         
   0  14   2         75.39         65.63         4.38 o                         
   1  14   2         68.40         67.22         3.79 o                         
   2  14   2          7.57         11.90         3.18 o                         
   3  14   2         20.95         11.93         5.38 o                         
   4  14   2         23.79         19.03         6.00 o                         
   5  14   2         13.62         18.12         5.09 o                         
  -2  15   2         35.33         36.73         5.90 o                         
  -1  15   2        198.28        200.67         6.12 o                         
   0  15   2          0.02          4.10         3.91 o                         
   1  15   2        199.86        218.65         8.21 o                         
   2  15   2         35.86         34.95         4.86 o                         
   3  15   2          4.24          3.11         3.76 o                         
   4  15   2         27.09         34.56         5.45 o                         
  -2  16   2         16.46          8.56         5.58 o                         
  -1  16   2          2.56          2.34         3.31 o                         
   0  16   2          1.75         -1.72         2.07 o                         
   1  16   2          2.86          1.52         3.60 o                         
   2  16   2         17.02          3.47         4.31 o                         
   3  16   2         16.72         25.32         4.93 o                         
   4  16   2         37.38         41.04         7.10 o                         
  -2  17   2          3.43          2.66         4.77 o                         
  -1  17   2         19.54         26.40         3.44 o                         
   0  17   2         77.93         72.79         9.42 o                         
   1  17   2         19.94         20.55         4.54 o                         
   2  17   2          3.32          6.03         4.18 o                         
   3  17   2         15.03         15.53         6.03 o                         
  -2  18   2          0.70          4.64         4.77 o                         
  -1  18   2          0.48          3.28         2.63 o                         
   0  18   2          1.41          2.71         2.42 o                         
   1  18   2          0.44          0.88         3.11 o                         
   2  18   2          0.78          4.25         3.83 o                         
  -1  19   2          0.34          2.33         2.90 o                         
   0  19   2         12.24          4.92         3.30 o                         
   1  19   2          0.41          0.62         3.60 o                         
   1   0   3       2036.99       1842.60        15.97 o                         
   2   0   3       4231.04       3908.09        79.33 o                         
   3   0   3       1763.11       1646.59        41.36 o                         
   4   0   3        328.69        331.12        11.75 o                         
   5   0   3         19.49         22.76         2.98 o                         
   6   0   3         10.57          3.18         3.05 o                         
   7   0   3          0.27          1.10         2.76 o                         
  -7   1   3          7.24          8.85         3.40 o                         
  -6   1   3         36.88         51.52         4.41 o                         
  -5   1   3        113.83        124.51         4.38 o                         
  -4   1   3         32.69         39.78         2.92 o                         
  -3   1   3        214.63        241.75         9.64 o                         
  -2   1   3         43.57         51.47         1.53 o                         
  -1   1   3       5599.26       5351.43        73.78 o                         
   0   1   3       3272.71       3182.75        27.86 o                         
   1   1   3       5610.97       5416.18        28.50 o                         
   2   1   3         41.75         51.82         1.79 o                         
   3   1   3        210.40        234.99         8.86 o                         
   4   1   3         30.14         38.03         2.82 o                         
   5   1   3        111.27        122.82         4.61 o                         
   6   1   3         38.04         29.24         4.34 o                         
   7   1   3          7.13          8.46         3.40 o                         
  -2   2   3        804.42        813.10        18.33 o                         
  -1   2   3       8469.26       8958.57       129.71 o                         
   0   2   3      10027.37      11104.31       150.81 o                         
   1   2   3       8452.03       8725.99        67.61 o                         
   2   2   3        809.10        783.73        23.99 o                         
   3   2   3       1212.35       1169.36        34.92 o                         
   4   2   3        301.14        323.46        11.40 o                         
   5   2   3         91.37         96.61         4.51 o                         
   6   2   3          6.59          8.30         2.98 o                         
   7   2   3          8.41          7.07         3.24 o                         
  -2   3   3        931.73        953.22        37.66 o                         
  -1   3   3        775.05        744.59        36.08 o                         
   0   3   3       1836.41       2059.73        23.26 o                         
   1   3   3        793.46        753.60        21.06 o                         
   2   3   3        932.71        912.16        27.73 o                         
   3   3   3        148.74        168.50         6.94 o                         
   4   3   3         52.19         44.78         3.24 o                         
   5   3   3         69.50         68.84         3.70 o                         
   6   3   3         24.43         20.88         3.57 o                         
   7   3   3          7.11          6.35         3.40 o                         
  -2   4   3       1080.77       1051.82        22.70 o                         
  -1   4   3        829.45        943.23        23.10 o                         
   1   4   3        835.65        918.68        25.91 o                         
   2   4   3       1100.94       1054.15        31.54 o                         
   3   4   3        564.22        567.32        24.91 o                         
   4   4   3         98.62         90.81         3.99 o                         
   5   4   3        193.58        200.66         6.55 o                         
   6   4   3          6.98          1.56         3.57 o                         
   7   4   3          1.45          2.37         3.47 o                         
  -2   5   3         75.21         82.25         3.31 o                         
  -1   5   3       2766.66       2874.93        43.27 o                         
   0   5   3         36.77         28.68         2.92 o                         
   1   5   3       2773.70       2926.54        48.83 o                         
   2   5   3         73.13         76.74         3.15 o                         
   3   5   3        228.85        281.35        11.56 o                         
   4   5   3        414.99        433.32        17.05 o                         
   5   5   3         95.40        101.76         4.70 o                         
   6   5   3          3.68          0.42         3.34 o                         
   7   5   3         12.00          8.49         3.66 o                         
  -2   6   3        213.92        244.26         7.58 o                         
  -1   6   3        860.79       1011.89        22.78 o                         
   0   6   3          9.49          9.80         1.14 o                         
   1   6   3        880.35        954.01        30.44 o                         
   2   6   3        218.19        253.11         9.97 o                         
   3   6   3        380.26        349.81        13.09 o                         
   4   6   3        170.16        150.37         6.10 o                         
   5   6   3         89.89         92.84         4.35 o                         
   6   6   3         13.32         16.31         3.73 o                         
   7   6   3         16.94         15.07         3.96 o                         
  -2   7   3         23.19         17.71         1.81 o                         
  -1   7   3        312.96        346.74         9.15 o                         
   0   7   3        591.12        641.79        18.79 o                         
   1   7   3        306.40        358.81        13.29 o                         
   2   7   3         22.39         26.29         2.33 o                         
   3   7   3        131.49        141.62         5.51 o                         
   4   7   3        388.06        432.26        15.52 o                         
   5   7   3          2.24          2.92         2.59 o                         
   6   7   3         31.31         29.53         4.80 o                         
   7   7   3          3.14          2.72         4.34 o                         
  -2   8   3         13.48         17.84         2.45 o                         
  -1   8   3         61.19         61.64         2.40 o                         
   0   8   3         77.76         87.66         3.55 o                         
   1   8   3         64.31         73.06         3.31 o                         
   2   8   3         16.83         18.97         2.56 o                         
   3   8   3        283.38        306.78        10.74 o                         
   4   8   3         58.28         46.59         3.83 o                         
   5   8   3         49.36         44.74         5.32 o                         
   6   8   3         15.89         12.81         4.54 o                         
  -2   9   3        278.77        279.73        11.10 o                         
  -1   9   3        166.35        173.94         5.54 o                         
   0   9   3         29.66         32.85         2.02 o                         
   1   9   3        171.06        177.68         7.66 o                         
   2   9   3        274.83        288.78        10.91 o                         
   3   9   3        277.55        345.96        14.67 o                         
   4   9   3         30.63         29.31         3.18 o                         
   5   9   3         37.49         49.12         5.09 o                         
   6   9   3          0.38          0.71         3.89 o                         
  -2  10   3         77.52         84.80         4.60 o                         
  -1  10   3        112.43        110.87         4.75 o                         
   0  10   3         98.80        104.21         3.83 o                         
   1  10   3        107.61        110.83         4.15 o                         
   2  10   3         75.17         82.08         4.57 o                         
   3  10   3         90.16         89.18         4.41 o                         
   4  10   3         20.33         18.12         2.79 o                         
   5  10   3         24.73         26.49         4.80 o                         
   6  10   3         14.09         10.11         4.28 o                         
  -2  11   3        358.17        342.50        14.97 o                         
  -1  11   3        132.03        134.44         6.99 o                         
   0  11   3         71.16         72.23         3.70 o                         
   1  11   3        130.36        147.07         5.64 o                         
   2  11   3        363.25        371.70        15.03 o                         
   3  11   3         58.94         61.41         3.83 o                         
   4  11   3         48.55         61.28         5.25 o                         
   5  11   3         13.17         16.82         5.06 o                         
   6  11   3          4.87          2.01         5.12 o                         
  -2  12   3         88.65         92.91         4.44 o                         
  -1  12   3         79.73         79.43         2.96 o                         
   0  12   3        172.28        191.43         4.79 o                         
   1  12   3         77.90         82.14         4.18 o                         
   2  12   3         88.62         83.96         4.12 o                         
   3  12   3         18.68         18.19         3.08 o                         
   4  12   3          1.05         -0.71         3.44 o                         
   5  12   3          8.98         10.11         4.21 o                         
   6  12   3         34.42         34.27         6.16 o                         
  -2  13   3         61.14         56.16         4.12 o                         
  -1  13   3        143.41        130.15         6.36 o                         
   0  13   3         89.08         92.05         3.26 o                         
   1  13   3        147.91        144.73         5.12 o                         
   2  13   3         61.21         68.12         3.57 o                         
   3  13   3          2.37          7.49         4.67 o                         
   4  13   3         17.14         14.91         4.38 o                         
   5  13   3         44.28         35.31         5.84 o                         
  -2  14   3         19.57         21.27         4.80 o                         
  -1  14   3        125.37        135.17         3.44 o                         
   0  14   3         20.59         19.79         2.04 o                         
   1  14   3        122.49        130.44         4.64 o                         
   2  14   3         20.52         17.77         4.83 o                         
   3  14   3         28.68         26.29         4.86 o                         
   4  14   3         34.94         26.55         5.48 o                         
   5  14   3          9.69         12.12         5.19 o                         
  -2  15   3          2.27          2.43         3.57 o                         
  -1  15   3         11.30          4.08         2.81 o                         
   0  15   3         84.75         91.66         4.42 o                         
   1  15   3         11.11          9.95         3.37 o                         
   2  15   3          2.41          6.97         3.27 o                         
   3  15   3         22.10         19.61         5.71 o                         
   4  15   3          6.97         11.64         5.19 o                         
  -2  16   3         38.65         43.57         5.97 o                         
  -1  16   3         10.33          6.75         2.72 o                         
   0  16   3         24.15         27.01         4.54 o                         
   1  16   3         10.61         10.31         5.28 o                         
   2  16   3         38.44         36.80         5.12 o                         
   3  16   3         13.91         19.74         4.38 o                         
   4  16   3          0.33          7.59         4.28 o                         
  -2  17   3          2.99         -2.85         3.86 o                         
  -1  17   3          0.43          2.82         3.42 o                         
   0  17   3          7.13          4.28         3.16 o                         
   1  17   3          0.42          1.43         3.34 o                         
   2  17   3          3.20          1.72         3.79 o                         
   3  17   3          0.17         -1.82         3.79 o                         
  -2  18   3         10.53         16.86         5.77 o                         
  -1  18   3          1.70          4.55         3.31 o                         
   0  18   3          0.00          1.01         2.31 o                         
   1  18   3          1.86          0.78         3.83 o                         
   2  18   3         10.19          9.27         4.15 o                         
  -1  19   3          9.32          5.94         6.08 o                         
   0  19   3          8.89         12.81         3.02 o                         
   1  19   3          9.39         14.46         4.70 o                         
   0   0   4       1402.20       1221.90        23.16 o                         
   1   0   4          0.04          0.81         0.45 o                         
   2   0   4       3596.95       3294.01        76.19 o                         
   3   0   4        325.23        340.79        12.25 o                         
   4   0   4        116.72        108.59         4.12 o                         
   5   0   4         44.65         55.15         3.57 o                         
   6   0   4         19.08         13.84         4.67 o                         
   7   0   4          0.50          0.52         2.63 o                         
  -7   1   4          0.01          3.53         2.46 o                         
  -6   1   4          1.54          1.69         2.46 o                         
  -5   1   4         22.46         20.49         2.59 o                         
  -4   1   4        155.43        164.68         6.42 o                         
  -3   1   4        605.47        551.73        23.53 o                         
  -2   1   4        267.68        257.36         5.52 o                         
  -1   1   4        608.85        586.66        10.38 o                         
   0   1   4       1529.53       1424.56        12.38 o                         
   1   1   4        627.09        594.53        10.29 o                         
   2   1   4        281.70        272.38         5.83 o                         
   3   1   4        601.21        530.27        22.75 o                         
   4   1   4        154.28        151.24         6.49 o                         
   5   1   4         22.78         25.84         3.31 o                         
   6   1   4          1.58         -1.00         2.46 o                         
   7   1   4          0.02         -2.01         2.01 o                         
  -2   2   4         13.17         14.95         4.78 o                         
  -1   2   4       5685.71       5543.17        51.02 o                         
   0   2   4       1826.68       1668.70        20.69 o                         
   1   2   4       5663.66       5452.76        56.24 o                         
   2   2   4         15.45         14.72         1.62 o                         
   3   2   4        191.60        202.49         7.69 o                         
   4   2   4         30.21         30.77         2.53 o                         
   5   2   4        224.10        230.31        10.19 o                         
   6   2   4          7.06          4.90         3.21 o                         
   7   2   4          0.99          0.45         2.33 o                         
  -2   3   4         42.75         40.27         2.25 o                         
  -1   3   4        780.70        840.87        17.13 o                         
   0   3   4        748.33        727.42        15.00 o                         
   1   3   4        765.47        769.64        23.12 o                         
   2   3   4         48.45         45.59         2.30 o                         
   3   3   4        453.83        417.07        20.97 o                         
   4   3   4         17.62         17.44         2.40 o                         
   5   3   4         89.40         89.31         4.05 o                         
   6   3   4         28.73         22.11         4.08 o                         
   7   3   4          4.58          5.93         3.05 o                         
  -2   4   4        344.25        344.76         9.16 o                         
  -1   4   4        235.30        254.79        12.00 o                         
   0   4   4         43.93         45.81         1.66 o                         
   1   4   4        230.53        250.41         9.16 o                         
   2   4   4        337.50        322.77        12.38 o                         
   3   4   4        145.00        131.14         4.74 o                         
   4   4   4        262.01        259.59         9.15 o                         
   5   4   4         15.53         16.83         3.14 o                         
   6   4   4          0.92         -1.20         2.69 o                         
   7   4   4          5.36          8.14         4.15 o                         
  -2   5   4         14.04         19.52         1.48 o                         
  -1   5   4        190.05        208.75         8.64 o                         
   0   5   4        652.23        647.61        17.32 o                         
   1   5   4        187.95        195.47         8.67 o                         
   2   5   4         12.01         16.44         2.01 o                         
   3   5   4        191.86        182.47         7.79 o                         
   4   5   4        291.88        305.48        14.87 o                         
   5   5   4         29.40         24.90         2.72 o                         
   6   5   4         14.77         16.57         3.83 o                         
   7   5   4          4.24          0.97         3.27 o                         
  -2   6   4        272.92        275.15         8.30 o                         
  -1   6   4        237.36        264.16         8.20 o                         
   0   6   4          0.02          1.20         1.16 o                         
   1   6   4        229.98        258.62        10.42 o                         
   2   6   4        265.59        258.65         9.90 o                         
   3   6   4         10.63          6.16         2.40 o                         
   4   6   4         32.69         33.33         3.57 o                         
   5   6   4        100.16        110.62         4.48 o                         
   6   6   4          1.80          1.46         2.63 o                         
   7   6   4          0.30          1.49         3.63 o                         
  -2   7   4        187.19        177.09        11.75 o                         
  -1   7   4        321.20        385.97        10.22 o                         
   0   7   4        123.10        151.68         4.98 o                         
   1   7   4        314.01        414.66        15.33 o                         
   2   7   4        188.38        201.20         7.85 o                         
   3   7   4        379.88        386.00        17.67 o                         
   4   7   4         31.25         39.36         3.05 o                         
   5   7   4          3.08          1.72         1.98 o                         
   6   7   4          8.73         12.12         3.76 o                         
   7   7   4         12.05         11.22         3.99 o                         
  -2   8   4        319.23        347.31        21.85 o                         
  -1   8   4        397.38        391.30        10.39 o                         
   0   8   4          0.07          0.87         1.28 o                         
   1   8   4        399.11        410.21        14.91 o                         
   2   8   4        315.80        351.47        12.50 o                         
   3   8   4        110.30        104.79         4.70 o                         
   4   8   4        231.07        232.03        10.64 o                         
   5   8   4         15.64         10.60         4.54 o                         
   6   8   4         18.60         17.21         3.99 o                         
  -2   9   4         32.96         28.21         3.34 o                         
  -1   9   4        215.06        221.36         6.50 o                         
   0   9   4         18.25         22.11         3.83 o                         
   1   9   4        214.75        223.83         8.99 o                         
   2   9   4         33.24         31.74         2.72 o                         
   3   9   4        825.41        844.43        21.70 o                         
   4   9   4         30.93         29.79         3.83 o                         
   5   9   4         19.78         14.78         4.12 o                         
   6   9   4         24.81         30.31         5.51 o                         
  -2  10   4        323.88        319.42        10.84 o                         
  -1  10   4         76.85         72.17         3.89 o                         
   0  10   4        273.87        305.12         7.65 o                         
   1  10   4         75.94         80.68         3.99 o                         
   2  10   4        323.50        306.99        14.48 o                         
   3  10   4         41.97         41.18         3.44 o                         
   4  10   4         15.47         14.56         3.34 o                         
   5  10   4         40.94         32.49         5.71 o                         
   6  10   4         15.88         15.79         5.32 o                         
  -2  11   4        440.63        438.95        16.27 o                         
  -1  11   4         59.00         53.89         6.34 o                         
   0  11   4         61.27         69.78         2.84 o                         
   1  11   4         56.49         57.17         3.96 o                         
   2  11   4        440.44        442.03        15.75 o                         
   3  11   4         53.81         48.67         3.31 o                         
   4  11   4         46.65         29.34         4.67 o                         
   5  11   4         60.50         80.90         6.74 o                         
   6  11   4          2.27          3.60         4.18 o                         
  -2  12   4         91.72         96.44         4.70 o                         
  -1  12   4        408.30        411.09        10.76 o                         
   0  12   4          0.02          0.63         1.65 o                         
   1  12   4        406.81        395.26        14.74 o                         
   2  12   4         92.60        103.61         4.70 o                         
   3  12   4          4.63          6.68         2.59 o                         
   4  12   4         53.97         53.37         5.87 o                         
   5  12   4          3.86          2.46         4.05 o                         
  -2  13   4         14.86          7.49         2.56 o                         
  -1  13   4         69.71         56.40         5.92 o                         
   0  13   4        109.33        109.87         3.47 o                         
   1  13   4         69.35         60.28         3.83 o                         
   2  13   4         14.84         13.42         2.85 o                         
   3  13   4         12.07         19.32         4.38 o                         
   4  13   4         20.47         16.47         5.28 o                         
   5  13   4          3.65          7.23         4.05 o                         
  -2  14   4         26.64         36.63         4.96 o                         
  -1  14   4         90.28         86.22         3.13 o                         
   0  14   4         24.98         17.26         2.76 o                         
   1  14   4         92.36         91.90         3.96 o                         
   2  14   4         25.41         26.23         4.28 o                         
   3  14   4         21.16         31.77         4.57 o                         
   4  14   4          0.01         -2.66         2.72 o                         
   5  14   4         13.63         12.87         5.22 o                         
  -2  15   4         18.54         18.96         5.12 o                         
  -1  15   4          5.98         -1.12         2.49 o                         
   0  15   4          0.35          1.24         5.19 o                         
   1  15   4          5.64          9.01         3.34 o                         
   2  15   4         18.56         17.12         3.86 o                         
   3  15   4          1.20          2.95         3.79 o                         
   4  15   4          4.74          2.66         4.15 o                         
  -2  16   4          4.85          3.37         3.63 o                         
  -1  16   4         12.94         16.20         3.33 o                         
   0  16   4          3.57          4.99         5.92 o                         
   1  16   4         13.01         10.89         4.18 o                         
   2  16   4          4.66          6.52         3.44 o                         
   3  16   4          2.96          2.59         4.28 o                         
   4  16   4         44.94         48.50         6.74 o                         
  -2  17   4         12.29         13.39         5.28 o                         
  -1  17   4          9.85          5.67         3.86 o                         
   0  17   4         10.34          6.17         3.21 o                         
   1  17   4         10.12         11.61         3.76 o                         
   2  17   4         12.32         17.34         4.57 o                         
   3  17   4         28.02         35.24         5.93 o                         
  -2  18   4          8.78         20.07         4.83 o                         
  -1  18   4          0.16         -2.23         2.23 o                         
   0  18   4         29.28         34.54         3.68 o                         
   1  18   4          0.18          0.36         3.11 o                         
   2  18   4          8.83          6.58         5.51 o                         
   0  19   4          0.66          7.99         4.31 o                         
   1   0   5        297.74        273.09         5.43 o                         
   2   0   5         49.33         49.33         1.97 o                         
   3   0   5        468.31        381.26        13.82 o                         
   4   0   5          0.25         -0.10         1.75 o                         
   5   0   5         72.26         73.74         3.57 o                         
   6   0   5          3.27          3.76         2.76 o                         
   7   0   5          1.33         -0.62         2.46 o                         
  -7   1   5          5.62          1.91         3.73 o                         
  -6   1   5         34.36         37.80         3.79 o                         
  -5   1   5         14.91         14.26         2.63 o                         
  -4   1   5         29.06         30.38         2.76 o                         
  -3   1   5        373.17        342.37        11.66 o                         
  -2   1   5        725.15        697.69        14.48 o                         
  -1   1   5        126.32        125.17         3.91 o                         
   0   1   5       1092.65       1074.65        12.11 o                         
   1   1   5        132.09        131.72         3.10 o                         
   2   1   5        722.61        699.56        19.50 o                         
   3   1   5        376.09        335.20        12.31 o                         
   4   1   5         27.74         32.65         2.95 o                         
   5   1   5         14.58         12.22         2.33 o                         
   6   1   5         34.57         36.64         4.18 o                         
   7   1   5          5.76          9.40         3.47 o                         
  -2   2   5        121.61        115.65         3.47 o                         
  -1   2   5        944.92        927.83        18.14 o                         
   0   2   5        401.79        368.16        10.82 o                         
   1   2   5        951.73        896.90        25.05 o                         
   2   2   5        119.78        113.79         4.70 o                         
   3   2   5        388.78        388.50        13.58 o                         
   4   2   5        257.03        254.62         9.41 o                         
   5   2   5          6.04          1.10         2.14 o                         
   6   2   5          2.04          2.72         3.14 o                         
   7   2   5          2.01         -1.20         2.82 o                         
  -2   3   5        216.04        194.25        15.06 o                         
  -1   3   5        833.76        836.31        18.45 o                         
   0   3   5        217.00        261.95         8.67 o                         
   1   3   5        833.35        819.72        24.95 o                         
   2   3   5        215.46        207.04         8.60 o                         
   3   3   5        187.63        185.33         6.91 o                         
   4   3   5         29.02         29.41         2.92 o                         
   5   3   5         11.99         10.70         2.33 o                         
   6   3   5          4.75          5.32         3.14 o                         
   7   3   5         17.97         22.24         4.57 o                         
  -2   4   5        543.95        617.34        19.10 o                         
  -1   4   5        421.06        429.01        14.36 o                         
   0   4   5        518.83        544.02        39.48 o                         
   1   4   5        409.15        374.95        18.38 o                         
   2   4   5        551.72        582.44        24.79 o                         
   3   4   5        214.91        218.49         7.79 o                         
   4   4   5         46.37         41.28         3.02 o                         
   5   4   5         99.65        105.52         4.31 o                         
   6   4   5          1.26          0.62         2.27 o                         
   7   4   5          0.63          0.94         2.95 o                         
  -2   5   5        407.25        403.85        32.74 o                         
  -1   5   5        725.26        707.67        19.68 o                         
   0   5   5        772.06        765.77        19.28 o                         
   1   5   5        733.47        752.28        27.60 o                         
   2   5   5        408.64        425.82        14.76 o                         
   3   5   5         86.55         90.45         4.48 o                         
   4   5   5         84.33         76.92         3.89 o                         
   5   5   5         14.75         17.89         2.85 o                         
   6   5   5         19.33         23.60         3.89 o                         
   7   5   5          5.14          7.23         3.79 o                         
  -2   6   5         44.43         48.92         4.10 o                         
  -1   6   5        900.28       1000.28        24.06 o                         
   0   6   5       2375.06       2355.14        35.70 o                         
   1   6   5        911.53        936.40        34.28 o                         
   2   6   5         46.38         47.08         2.98 o                         
   3   6   5         96.08        109.39         4.48 o                         
   4   6   5        191.64        197.19         7.04 o                         
   5   6   5         12.39          7.68         2.07 o                         
   6   6   5         22.85         25.51         4.86 o                         
   7   6   5          3.18          2.69         3.05 o                         
  -2   7   5        410.06        388.66        22.40 o                         
  -1   7   5        138.93        152.15         4.65 o                         
   0   7   5         33.70         34.48         2.08 o                         
   1   7   5        139.18        160.89         7.79 o                         
   2   7   5        401.08        384.07        13.61 o                         
   3   7   5        435.92        429.61        17.74 o                         
   4   7   5         78.31         74.52         3.86 o                         
   5   7   5          3.27          1.04         3.50 o                         
   6   7   5          5.32          4.86         3.01 o                         
   7   7   5          2.88         -0.94         3.34 o                         
  -2   8   5        277.17        269.11         7.07 o                         
  -1   8   5        722.94        750.97        19.83 o                         
   0   8   5        139.39        155.00         5.39 o                         
   1   8   5        725.08        728.76        27.41 o                         
   2   8   5        273.11        265.60        10.39 o                         
   3   8   5         51.74         63.65         3.86 o                         
   4   8   5         60.86         55.28         4.02 o                         
   5   8   5         28.25         24.12         4.83 o                         
   6   8   5         18.52         18.15         5.45 o                         
  -2   9   5        192.56        195.39         7.43 o                         
  -1   9   5        195.89        213.45         6.17 o                         
   0   9   5         10.68          8.16         2.66 o                         
   1   9   5        191.36        207.61         8.14 o                         
   2   9   5        195.81        206.33         7.85 o                         
   3   9   5         34.59         40.30         3.31 o                         
   4   9   5         37.86         39.10         3.24 o                         
   5   9   5         15.08         16.08         3.73 o                         
   6   9   5          0.80         -0.58         2.76 o                         
  -2  10   5        254.24        262.06         9.48 o                         
  -1  10   5         30.29         28.49         1.99 o                         
   0  10   5        350.28        363.79         9.93 o                         
   1  10   5         28.12         28.01         2.95 o                         
   2  10   5        256.46        261.25         8.92 o                         
   3  10   5        103.78        103.00         4.48 o                         
   4  10   5         15.91         16.86         3.57 o                         
   5  10   5          9.42         12.48         4.70 o                         
   6  10   5         10.58         14.39         3.89 o                         
  -2  11   5         26.35         23.63         3.83 o                         
  -1  11   5         18.64         17.51         6.42 o                         
   0  11   5         31.38         30.06         2.44 o                         
   1  11   5         19.79         16.66         2.56 o                         
   2  11   5         25.46         27.91         2.92 o                         
   3  11   5        181.87        174.36         5.71 o                         
   4  11   5         18.13         11.22         4.02 o                         
   5  11   5          0.70          4.54         3.60 o                         
   6  11   5         14.08         22.72         4.38 o                         
  -2  12   5        110.14        111.50         4.80 o                         
  -1  12   5        148.71        146.80         3.71 o                         
   0  12   5         17.87         16.78         2.46 o                         
   1  12   5        148.90        145.54         5.32 o                         
   2  12   5        109.23        107.28         4.35 o                         
   3  12   5         32.39         34.69         4.47 o                         
   4  12   5          4.58          4.99         3.53 o                         
   5  12   5         52.41         51.52         6.32 o                         
  -2  13   5         38.91         32.36         3.08 o                         
  -1  13   5        114.70        103.36        13.35 o                         
   0  13   5          0.25         -1.21         1.21 o                         
   1  13   5        115.61        114.68         4.67 o                         
   2  13   5         39.04         41.82         2.85 o                         
   3  13   5          7.02         11.44         4.77 o                         
   4  13   5         88.11         75.71         6.19 o                         
   5  13   5          8.28          9.60         4.34 o                         
  -2  14   5         41.47         41.60         5.67 o                         
  -1  14   5         52.69         53.14         6.55 o                         
   0  14   5         45.66         52.34         2.39 o                         
   1  14   5         51.61         53.14         5.35 o                         
   2  14   5         41.56         39.07         4.54 o                         
   3  14   5         17.63         14.46         5.02 o                         
   4  14   5         22.80         26.81         5.25 o                         
   5  14   5         34.82         37.44         6.48 o                         
  -2  15   5          4.15          6.74         4.34 o                         
  -1  15   5         47.77         50.01         6.06 o                         
   0  15   5         88.93         91.48         4.70 o                         
   1  15   5         48.97         55.31         5.22 o                         
   2  15   5          4.25          5.25         3.79 o                         
   3  15   5         29.10         25.03         6.26 o                         
   4  15   5         14.68         14.81         5.02 o                         
  -2  16   5          1.44          0.88         3.73 o                         
  -1  16   5          8.74          3.83         3.18 o                         
   0  16   5         77.83         81.43         4.46 o                         
   1  16   5          8.43          9.56         4.15 o                         
   2  16   5          1.36          2.27         2.92 o                         
   3  16   5         17.27         29.14         5.15 o                         
  -2  17   5          1.17          2.98         4.47 o                         
  -1  17   5          9.76          3.54         3.33 o                         
   0  17   5         15.71         16.51         3.48 o                         
   1  17   5          9.86         12.48         5.38 o                         
   2  17   5          1.26         -1.33         3.60 o                         
   3  17   5          1.18          0.91         4.47 o                         
  -2  18   5          4.80         -3.44         5.06 o                         
  -1  18   5          7.21          4.84         2.87 o                         
   0  18   5         12.34          8.49         3.81 o                         
   1  18   5          7.58          5.87         4.28 o                         
   2  18   5          4.71         11.61         6.32 o                         
   0   0   6         35.60         32.24         1.33 o                         
   1   0   6       2460.75       2412.81        23.92 o                         
   2   0   6        600.71        547.98        13.11 o                         
   3   0   6         62.42         54.22         3.18 o                         
   4   0   6          0.51         -0.68         2.37 o                         
   5   0   6          0.72          3.95         2.53 o                         
   6   0   6         55.14         59.17         4.96 o                         
   7   0   6          2.86          3.89         4.44 o                         
  -7   1   6         12.43         10.99         4.70 o                         
  -6   1   6         82.05         87.94         6.23 o                         
  -5   1   6         41.06         52.65         3.08 o                         
  -4   1   6         86.01         89.08         3.66 o                         
  -3   1   6        183.40        182.27         7.69 o                         
  -2   1   6        168.61        158.49         3.75 o                         
  -1   1   6        343.69        333.20         8.31 o                         
   0   1   6       1671.90       1536.91        16.03 o                         
   1   1   6        355.72        338.86         9.30 o                         
   2   1   6        165.12        158.94         3.63 o                         
   3   1   6        188.06        197.86         7.11 o                         
   4   1   6         86.85         86.72         4.28 o                         
   5   1   6         41.55         48.67         3.40 o                         
   6   1   6         82.19         87.87         6.00 o                         
   7   1   6         12.26         10.11         4.38 o                         
  -2   2   6        687.90        688.07        19.21 o                         
  -1   2   6         65.73         72.05         2.47 o                         
   0   2   6        199.52        198.06         7.86 o                         
   1   2   6         69.51         71.42         2.92 o                         
   2   2   6        682.95        701.59        25.50 o                         
   3   2   6        241.94        267.70         9.97 o                         
   4   2   6         12.13         10.83         2.40 o                         
   5   2   6         69.60         68.87         3.73 o                         
   6   2   6         11.36         14.36         3.31 o                         
   7   2   6          6.80          4.93         3.18 o                         
  -2   3   6        939.81        945.53        32.55 o                         
  -1   3   6       1135.00       1116.11        22.37 o                         
   0   3   6        272.07        312.02         8.11 o                         
   1   3   6       1151.80       1088.91        30.09 o                         
   2   3   6        953.97        881.48        30.21 o                         
   3   3   6         57.41         66.77         3.57 o                         
   4   3   6         59.86         71.72         3.60 o                         
   5   3   6        122.84        139.65         4.57 o                         
   6   3   6          7.88          7.84         4.18 o                         
   7   3   6         15.92         16.70         4.25 o                         
  -2   4   6         84.70         94.95         2.73 o                         
  -1   4   6        265.75        290.50         8.05 o                         
   0   4   6        506.30        500.77        15.64 o                         
   1   4   6        265.86        266.01        10.52 o                         
   2   4   6         86.03        100.97         5.64 o                         
   3   4   6         94.14         98.95         3.76 o                         
   4   4   6        113.02        107.35         4.12 o                         
   5   4   6          1.20         -0.84         2.20 o                         
   6   4   6         28.49         38.55         4.57 o                         
   7   4   6         14.39         15.98         4.12 o                         
  -2   5   6        141.02        120.62         3.89 o                         
  -1   5   6        504.57        544.53        17.95 o                         
   0   5   6        513.78        492.54        24.03 o                         
   1   5   6        516.48        580.52        25.41 o                         
   2   5   6        146.01        124.72         5.00 o                         
   3   5   6         35.78         33.56         2.79 o                         
   4   5   6         43.73         44.87         3.08 o                         
   5   5   6         14.75         14.04         2.33 o                         
   6   5   6         27.92         34.66         4.67 o                         
   7   5   6          2.73          1.10         3.11 o                         
  -2   6   6        108.36         98.25         5.42 o                         
  -1   6   6        153.34        149.50         4.60 o                         
   0   6   6        896.03        971.88        23.70 o                         
   1   6   6        157.68        151.21         5.94 o                         
   2   6   6        108.10         96.08         3.83 o                         
   3   6   6         42.74         38.16         3.02 o                         
   4   6   6         26.24         28.56         3.40 o                         
   5   6   6         15.06         16.11         3.60 o                         
   6   6   6         12.10         15.20         3.66 o                         
   7   6   6          2.85          1.07         3.47 o                         
  -2   7   6        429.75        455.82        18.45 o                         
  -1   7   6        291.02        290.32         7.91 o                         
   0   7   6         46.19         39.59         2.04 o                         
   1   7   6        301.15        295.80        11.43 o                         
   2   7   6        428.21        449.66        20.34 o                         
   3   7   6         21.67         25.45         2.82 o                         
   4   7   6         41.48         40.07         3.05 o                         
   5   7   6         17.95         23.24         3.66 o                         
   6   7   6          1.19         -0.10         3.11 o                         
  -2   8   6         10.18         16.26         3.78 o                         
  -1   8   6        206.40        224.59         6.49 o                         
   0   8   6         60.95         57.00         2.82 o                         
   1   8   6        207.88        208.57         8.05 o                         
   2   8   6         10.99         13.13         2.79 o                         
   3   8   6         91.35         92.20         4.67 o                         
   4   8   6         83.13         83.50         4.02 o                         
   5   8   6          5.86          3.79         3.50 o                         
   6   8   6          2.80         -3.08         3.08 o                         
  -2   9   6         68.39         64.63         4.47 o                         
  -1   9   6         56.17         55.57         2.91 o                         
   0   9   6        610.98        610.21        16.58 o                         
   1   9   6         53.83         53.83         3.44 o                         
   2   9   6         70.33         67.58         4.38 o                         
   3   9   6         38.38         43.51         3.96 o                         
   4   9   6         21.57         23.76         2.76 o                         
   5   9   6          0.70          3.86         3.05 o                         
   6   9   6          6.15          7.16         3.83 o                         
  -2  10   6        189.03        187.30         7.43 o                         
  -1  10   6         73.83         79.26         2.88 o                         
   0  10   6         21.61         20.82         1.83 o                         
   1  10   6         72.87         76.40         3.89 o                         
   2  10   6        187.76        191.87         7.14 o                         
   3  10   6        107.73        105.66         4.51 o                         
   4  10   6         19.01         23.50         4.15 o                         
   5  10   6         30.73         23.83         5.19 o                         
   6  10   6          5.06         10.37         3.63 o                         
  -2  11   6         25.07         22.47         3.34 o                         
  -1  11   6        155.59        144.12         4.14 o                         
   0  11   6         20.11         15.56         2.12 o                         
   1  11   6        152.56        147.95         5.13 o                         
   2  11   6         25.12         30.38         3.02 o                         
   3  11   6         34.90         36.60         2.95 o                         
   4  11   6          8.77         14.33         3.40 o                         
   5  11   6          9.32         16.50         4.02 o                         
   6  11   6          0.90         -2.72         3.05 o                         
  -2  12   6         19.69         17.51         3.27 o                         
  -1  12   6         27.99         23.44         2.40 o                         
   0  12   6        276.13        283.54        16.24 o                         
   1  12   6         28.83         26.55         2.95 o                         
   2  12   6         18.74         16.60         2.69 o                         
   3  12   6         12.64          7.65         4.51 o                         
   4  12   6         42.80         41.01         5.35 o                         
   5  12   6          2.92         -3.66         3.66 o                         
  -2  13   6          1.75         11.41         4.34 o                         
  -1  13   6        104.68        104.86         4.26 o                         
   0  13   6         32.44         29.62         3.81 o                         
   1  13   6        103.58        115.64         5.06 o                         
   2  13   6          1.75          1.20         3.14 o                         
   3  13   6          8.10          9.30         4.05 o                         
   4  13   6          0.73         -0.78         3.01 o                         
   5  13   6          7.45         10.18         4.89 o                         
  -2  14   6         25.22         19.58         4.77 o                         
  -1  14   6         68.03         70.56         4.10 o                         
   0  14   6        187.97        166.91         5.42 o                         
   1  14   6         69.38         75.87         5.67 o                         
   2  14   6         26.36         20.94         4.25 o                         
   3  14   6          3.70          7.49         3.95 o                         
   4  14   6          0.71          0.78         3.79 o                         
  -2  15   6          7.70          3.63         4.41 o                         
  -1  15   6         31.70         26.87         6.03 o                         
   0  15   6        184.16        189.30        13.33 o                         
   1  15   6         32.34         34.56         4.54 o                         
   2  15   6          7.03         12.74         3.79 o                         
   3  15   6          8.45          6.61         4.18 o                         
   4  15   6          9.27          9.01         4.05 o                         
  -2  16   6          0.67          5.96         3.44 o                         
  -1  16   6         30.95         33.58         3.73 o                         
   0  16   6          1.64         -1.41         2.27 o                         
   1  16   6         31.47         29.11         4.93 o                         
   2  16   6          0.64         -1.46         3.37 o                         
   3  16   6         21.53         26.42         5.35 o                         
  -2  17   6         21.67         20.62         5.22 o                         
  -1  17   6         10.11          6.35         3.57 o                         
   0  17   6         81.14         68.51         5.00 o                         
   1  17   6          9.73         12.06         4.77 o                         
   2  17   6         21.61         17.67         3.86 o                         
   3  17   6          0.54         -1.65         3.37 o                         
  -1  18   6         15.86         17.61         3.47 o                         
   0  18   6          1.28          3.40         2.82 o                         
   1  18   6         15.81         19.22         5.38 o                         
   1   0   7        583.77        566.19        22.98 o                         
   2   0   7        180.38        127.73         3.13 o                         
   3   0   7          0.09          1.56         1.62 o                         
   4   0   7        139.09        132.21         5.19 o                         
   5   0   7          3.41          4.05         1.85 o                         
   6   0   7         17.16         17.38         3.86 o                         
   7   0   7          4.65          6.81         3.40 o                         
  -7   1   7         16.51          6.13         3.34 o                         
  -6   1   7         20.45         24.28         4.08 o                         
  -5   1   7         10.02          9.60         2.85 o                         
  -4   1   7         77.23         78.35         3.66 o                         
  -3   1   7          1.99         11.51         1.72 o                         
  -2   1   7        207.82        224.90         5.18 o                         
  -1   1   7        273.08        254.51         5.60 o                         
   0   1   7        937.75        816.35        12.92 o                         
   1   1   7        259.31        240.42         5.36 o                         
   2   1   7        211.76        231.27         5.36 o                         
   3   1   7          1.87          3.11         1.72 o                         
   4   1   7         74.42         73.68         3.44 o                         
   5   1   7         10.94          8.98         2.11 o                         
   6   1   7         19.66         27.20         3.83 o                         
   7   1   7         16.51         15.92         4.08 o                         
  -2   2   7        104.39        103.44         3.31 o                         
  -1   2   7        690.75        674.28        17.77 o                         
   0   2   7       2492.56       2445.49        32.13 o                         
   1   2   7        672.00        698.47        24.63 o                         
   2   2   7        103.70        106.98         4.57 o                         
   3   2   7        234.19        201.65         6.43 o                         
   4   2   7         51.95         54.21         3.05 o                         
   5   2   7          1.28          0.68         2.27 o                         
   6   2   7          9.83          3.63         3.14 o                         
   7   2   7          5.36          5.41         3.27 o                         
  -2   3   7        392.12        372.58         9.68 o                         
  -1   3   7        878.72        892.61        21.68 o                         
   0   3   7       2197.75       2270.06        40.11 o                         
   1   3   7        890.54        947.78        29.55 o                         
   2   3   7        388.04        363.64        12.83 o                         
   3   3   7         37.32         40.17         2.66 o                         
   4   3   7        133.63        121.70         4.48 o                         
   5   3   7         94.61        102.64         4.54 o                         
   6   3   7          1.90          0.81         2.53 o                         
   7   3   7          5.34          4.18         3.95 o                         
  -2   4   7       1163.55       1063.67        23.71 o                         
  -1   4   7        178.45        188.09         5.82 o                         
   0   4   7       1276.47       1449.58        40.11 o                         
   1   4   7        179.30        172.73         7.40 o                         
   2   4   7       1161.25       1076.51        31.76 o                         
   3   4   7          3.92          3.34         1.85 o                         
   4   4   7        179.96        159.87         6.42 o                         
   5   4   7         18.74         24.22         2.79 o                         
   6   4   7          4.09          4.60         4.73 o                         
   7   4   7          0.08         -2.53         2.63 o                         
  -2   5   7        216.78        207.36         6.35 o                         
  -1   5   7        988.99       1033.83        23.88 o                         
   0   5   7          2.72          5.75         1.58 o                         
   1   5   7        974.41        992.32        33.00 o                         
   2   5   7        216.88        212.52         8.89 o                         
   3   5   7         33.57         27.59         3.05 o                         
   4   5   7         55.67         57.10         3.47 o                         
   5   5   7         80.15         88.10         5.77 o                         
   6   5   7         12.72         13.87         5.32 o                         
   7   5   7          0.20          2.37         3.21 o                         
  -2   6   7         65.60         62.05         2.61 o                         
  -1   6   7          4.96          6.30         1.67 o                         
   0   6   7          2.70          0.30         1.39 o                         
   1   6   7          6.50         10.54         1.91 o                         
   2   6   7         63.56         59.15         3.21 o                         
   3   6   7        387.94        395.65        16.69 o                         
   4   6   7         85.47         92.35         3.99 o                         
   5   6   7         20.15         17.70         4.73 o                         
   6   6   7         15.93         12.87         4.51 o                         
  -2   7   7        473.02        497.74        22.39 o                         
  -1   7   7         41.22         48.89         2.34 o                         
   0   7   7        340.62        340.68         8.90 o                         
   1   7   7         39.68         48.47         2.72 o                         
   2   7   7        467.61        463.02        19.07 o                         
   3   7   7         91.90         80.88         3.89 o                         
   4   7   7        203.46        201.66         8.99 o                         
   5   7   7         49.16         51.06         5.22 o                         
   6   7   7         13.77         26.39         4.21 o                         
  -2   8   7        216.37        214.56         6.10 o                         
  -1   8   7         90.45         84.60         2.97 o                         
   0   8   7        316.89        371.39        10.49 o                         
   1   8   7         89.55         75.63         3.57 o                         
   2   8   7        216.19        197.62         7.63 o                         
   3   8   7         54.12         51.42         4.18 o                         
   4   8   7         12.28         14.78         2.82 o                         
   5   8   7         40.21         43.83         5.22 o                         
   6   8   7         16.80         10.24         4.67 o                         
  -2   9   7         23.84         17.54         3.53 o                         
  -1   9   7        249.67        268.66        25.51 o                         
   0   9   7         57.47         75.72         3.47 o                         
   1   9   7        240.94        277.06         9.70 o                         
   2   9   7         24.45         27.17         2.85 o                         
   3   9   7         40.46         51.58         3.27 o                         
   4   9   7         55.86         58.62         5.41 o                         
   5   9   7         47.64         47.14         4.96 o                         
   6   9   7          1.71         -2.43         3.21 o                         
  -2  10   7        173.07        196.52         7.27 o                         
  -1  10   7        122.21        123.24         3.90 o                         
   0  10   7         54.79         53.26         2.90 o                         
   1  10   7        122.62        129.45         5.16 o                         
   2  10   7        169.83        170.60         5.68 o                         
   3  10   7         99.65         95.47         4.09 o                         
   4  10   7         22.59         19.68         4.41 o                         
   5  10   7         15.61         14.04         4.67 o                         
   6  10   7         16.91         25.38         4.73 o                         
  -2  11   7         67.22         56.65         3.99 o                         
  -1  11   7         40.32         27.29         5.37 o                         
   0  11   7        286.78        278.76        13.21 o                         
   1  11   7         40.08         34.53         2.98 o                         
   2  11   7         68.95         64.20         3.66 o                         
   3  11   7         36.69         35.53         2.76 o                         
   4  11   7         34.33         42.41         5.19 o                         
   5  11   7          5.80          0.26         3.89 o                         
  -2  12   7         79.85         92.48         4.35 o                         
  -1  12   7        143.13        141.80         3.67 o                         
   0  12   7         22.23         19.32         2.19 o                         
   1  12   7        141.84        144.92         4.90 o                         
   2  12   7         78.17         85.70         3.83 o                         
   3  12   7         21.53         20.78         4.64 o                         
   4  12   7          0.15          3.31         2.95 o                         
   5  12   7         16.50         15.69         4.05 o                         
  -2  13   7        148.18        139.01         7.59 o                         
  -1  13   7         39.80         34.60         4.46 o                         
   0  13   7        120.83        102.06         3.10 o                         
   1  13   7         39.49         46.27         3.02 o                         
   2  13   7        149.25        146.25         7.59 o                         
   3  13   7         22.81         28.37         5.41 o                         
   4  13   7          2.41          3.57         4.54 o                         
   5  13   7         29.98         31.25         5.87 o                         
  -2  14   7         60.15         49.45         5.61 o                         
  -1  14   7         50.40         41.82         3.84 o                         
   0  14   7         22.12         22.54         4.10 o                         
   1  14   7         51.62         41.11         5.28 o                         
   2  14   7         59.59         57.65         5.45 o                         
   3  14   7         13.24         13.06         4.57 o                         
   4  14   7         40.47         35.50         6.35 o                         
  -2  15   7         10.22         13.62         4.12 o                         
  -1  15   7          3.90          0.64         2.53 o                         
   0  15   7          2.74          4.51         2.67 o                         
   1  15   7          3.83          3.89         3.27 o                         
   2  15   7          9.91         10.08         3.79 o                         
   3  15   7         24.57         25.42         5.06 o                         
   4  15   7          9.03          8.79         4.44 o                         
  -2  16   7          3.96          4.44         4.15 o                         
  -1  16   7         76.31         73.18         4.61 o                         
   0  16   7          0.38          1.19         2.57 o                         
   1  16   7         77.09         89.39         6.32 o                         
   2  16   7          4.39          9.17         3.70 o                         
   3  16   7         13.48         19.77         4.15 o                         
  -2  17   7         12.24         14.91         4.93 o                         
  -1  17   7          1.64         -0.40         2.64 o                         
   0  17   7          0.50         -2.10         2.49 o                         
   1  17   7          1.86          3.89         3.83 o                         
   2  17   7         11.91         10.34         3.76 o                         
  -1  18   7          7.65          4.64         3.44 o                         
   0  18   7          4.31          1.84         2.91 o                         
   1  18   7          7.36          6.74         4.80 o                         
   0   0   8       9963.54       9594.21       401.16 o                         
   1   0   8        460.83        467.61        12.45 o                         
   2   0   8        920.69        983.55        23.36 o                         
   3   0   8         74.08         61.45         3.18 o                         
   4   0   8         42.03         43.54         3.24 o                         
   5   0   8          1.28          0.06         1.88 o                         
   6   0   8         19.67         19.78         3.76 o                         
   7   0   8          0.37          3.08         3.27 o                         
  -7   1   8          0.43          2.72         3.79 o                         
  -6   1   8         26.91         30.38         4.67 o                         
  -5   1   8         91.92        101.73         3.79 o                         
  -4   1   8        196.02        187.89         5.78 o                         
  -3   1   8        264.91        274.32        10.22 o                         
  -2   1   8        163.48        171.59         4.28 o                         
  -1   1   8        440.84        413.14        11.95 o                         
   0   1   8       1095.46       1035.02        15.57 o                         
   1   1   8        437.83        394.81         8.81 o                         
   2   1   8        166.88        164.42         4.10 o                         
   3   1   8        266.24        273.35        10.26 o                         
   4   1   8        195.11        194.63         6.78 o                         
   5   1   8         93.46        105.16         3.86 o                         
   6   1   8         26.20         32.81         4.41 o                         
   7   1   8          0.45          0.58         3.11 o                         
  -2   2   8         79.20         76.28         2.55 o                         
  -1   2   8       1593.95       1534.46        28.41 o                         
   0   2   8       1055.31       1182.62        34.86 o                         
   1   2   8       1600.18       1571.88        39.67 o                         
   2   2   8         77.98         75.53         3.47 o                         
   3   2   8         36.08         36.80         3.05 o                         
   4   2   8         39.27         38.06         3.70 o                         
   5   2   8          6.25          3.24         1.98 o                         
   6   2   8         21.30         30.47         3.89 o                         
   7   2   8          0.91          0.94         3.11 o                         
  -2   3   8        588.01        615.60        17.46 o                         
  -1   3   8          2.45          5.67         1.30 o                         
   0   3   8         23.53         15.61         1.67 o                         
   1   3   8          1.54          4.18         1.88 o                         
   2   3   8        593.10        574.80        23.22 o                         
   3   3   8          1.78          3.66         2.14 o                         
   4   3   8         67.48         67.64         4.09 o                         
   5   3   8        104.23        107.73         5.64 o                         
   6   3   8          6.24          5.84         3.08 o                         
   7   3   8          0.43         -1.07         3.24 o                         
  -2   4   8         82.50         76.54         6.97 o                         
  -1   4   8         31.38         33.13         1.85 o                         
   0   4   8        962.25        889.97        21.56 o                         
   1   4   8         32.78         31.64         2.33 o                         
   2   4   8         81.75         79.13         3.47 o                         
   3   4   8        192.56        198.99         6.88 o                         
   4   4   8         17.27         20.10         2.53 o                         
   5   4   8          2.04          2.40         4.08 o                         
   6   4   8          4.44          5.19         4.34 o                         
  -2   5   8        156.38        152.56         4.63 o                         
  -1   5   8        286.51        275.28         7.26 o                         
   0   5   8          3.28          5.15         1.72 o                         
   1   5   8        287.13        271.65         9.42 o                         
   2   5   8        155.65        148.88         5.94 o                         
   3   5   8         38.14         37.90         3.21 o                         
   4   5   8        102.29         98.75         4.44 o                         
   5   5   8          2.89         -2.17         3.21 o                         
   6   5   8         16.55         14.00         4.18 o                         
  -2   6   8        438.40        426.25        13.30 o                         
  -1   6   8         22.02         23.15         2.59 o                         
   0   6   8         79.43         89.85         3.22 o                         
   1   6   8         19.77         20.65         2.37 o                         
   2   6   8        443.55        466.83        19.53 o                         
   3   6   8        134.04        128.71         5.03 o                         
   4   6   8         69.31         78.37         3.79 o                         
   5   6   8          1.89          1.23         3.47 o                         
   6   6   8          5.24          0.13         3.50 o                         
  -2   7   8        254.02        242.40         6.61 o                         
  -1   7   8        727.07        724.48        27.54 o                         
   0   7   8         13.83          9.32         1.73 o                         
   1   7   8        737.55        712.09        24.63 o                         
   2   7   8        254.50        238.68         8.70 o                         
   3   7   8         15.49         15.37         2.40 o                         
   4   7   8         23.52         26.19         2.66 o                         
   5   7   8         21.67         25.81         4.57 o                         
   6   7   8         10.13          4.25         4.34 o                         
  -2   8   8        248.64        248.11         6.20 o                         
  -1   8   8         12.33         16.04         2.24 o                         
   0   8   8        249.57        264.80        17.54 o                         
   1   8   8         11.11         12.19         2.66 o                         
   2   8   8        251.99        249.83         9.05 o                         
   3   8   8        411.20        426.49        13.18 o                         
   4   8   8          9.78         10.60         3.08 o                         
   5   8   8          3.42         -2.98         3.05 o                         
   6   8   8         12.67         15.95         4.93 o                         
  -2   9   8         63.21         61.96         4.12 o                         
  -1   9   8         78.20         89.85         5.32 o                         
   0   9   8         59.22         44.16         2.65 o                         
   1   9   8         76.37         92.97         4.02 o                         
   2   9   8         61.42         56.52         3.89 o                         
   3   9   8         47.61         48.34         4.05 o                         
   4   9   8         93.22         97.93         5.77 o                         
   5   9   8          0.32          4.15         3.57 o                         
   6   9   8          0.92          3.92         3.53 o                         
  -2  10   8        176.28        169.56         5.90 o                         
  -1  10   8         34.28         28.90         2.37 o                         
   0  10   8          0.87          3.09         4.60 o                         
   1  10   8         34.69         28.76         3.50 o                         
   2  10   8        181.11        162.66         5.81 o                         
   3  10   8         45.45         45.13         3.24 o                         
   4  10   8         29.87         25.77         4.47 o                         
   5  10   8          4.77          6.97         3.27 o                         
  -2  11   8          0.63          2.14         2.53 o                         
  -1  11   8         15.05         13.87         7.88 o                         
   0  11   8          7.09         10.11         4.05 o                         
   1  11   8         13.83         15.63         2.53 o                         
   2  11   8          0.79         -0.62         2.17 o                         
   3  11   8         17.85         21.07         4.25 o                         
   4  11   8         12.09         16.63         3.70 o                         
   5  11   8          4.69          5.64         4.08 o                         
  -2  12   8          2.55          7.55         3.50 o                         
  -1  12   8         79.30         82.48         3.55 o                         
   0  12   8        116.90        121.29         3.56 o                         
   1  12   8         76.55         80.68         3.96 o                         
   2  12   8          2.81          2.17         3.73 o                         
   3  12   8         55.17         60.73         5.51 o                         
   4  12   8         28.04         33.42         4.67 o                         
   5  12   8          4.72          3.63         4.89 o                         
  -2  13   8         10.98         17.93         4.73 o                         
  -1  13   8         26.18         25.68         3.53 o                         
   0  13   8         41.76         45.60         3.75 o                         
   1  13   8         26.25         21.11         4.99 o                         
   2  13   8         10.51          7.13         3.44 o                         
   3  13   8         10.33         19.26         3.95 o                         
   4  13   8          9.08         15.59         4.47 o                         
  -2  14   8         19.93         26.55         5.25 o                         
  -1  14   8         17.98         15.17         3.39 o                         
   0  14   8         22.16         25.11         5.04 o                         
   1  14   8         18.05         16.53         4.18 o                         
   2  14   8         19.73         20.78         4.12 o                         
   3  14   8         35.62         44.12         5.41 o                         
   4  14   8          3.74         -0.68         3.92 o                         
  -2  15   8          8.77          3.01         4.31 o                         
  -1  15   8         18.38          9.37         5.41 o                         
   0  15   8         42.37         34.66         8.66 o                         
   1  15   8         18.82         19.16         4.47 o                         
   2  15   8          8.58         13.68         3.86 o                         
   3  15   8          2.96          2.66         4.05 o                         
  -2  16   8          9.01          7.97         5.48 o                         
  -1  16   8          7.17         -0.68         3.92 o                         
   0  16   8         18.60          5.02         4.21 o                         
   1  16   8          7.56          4.28         4.08 o                         
   2  16   8          9.15         -1.82         4.51 o                         
   3  16   8          5.59          0.10         4.89 o                         
  -2  17   8          2.29          2.56         5.02 o                         
  -1  17   8          9.93          1.09         3.17 o                         
   0  17   8          1.94          0.97         2.93 o                         
   1  17   8          9.93          3.14         5.06 o                         
   2  17   8          2.26          1.91         3.63 o                         
   1   0   9         84.83        109.46         3.01 o                         
   2   0   9         85.36         86.07         2.13 o                         
   3   0   9         15.44         14.98         2.11 o                         
   4   0   9         52.26         38.07         3.21 o                         
   5   0   9         35.65         42.67         4.90 o                         
   6   0   9         11.94         15.88         3.86 o                         
   7   0   9          0.94          2.92         3.66 o                         
  -6   1   9         29.96         31.77         4.41 o                         
  -5   1   9         31.38         28.72         3.96 o                         
  -4   1   9         42.25         41.34         3.83 o                         
  -3   1   9        164.90        146.64         6.36 o                         
  -2   1   9        244.91        228.29         5.02 o                         
  -1   1   9        157.14        165.89         4.55 o                         
   0   1   9          8.18          9.20         0.97 o                         
   1   1   9        154.88        170.58         4.24 o                         
   2   1   9        241.68        217.58         5.50 o                         
   3   1   9        164.29        152.51         6.00 o                         
   4   1   9         41.62         47.92         3.11 o                         
   5   1   9         31.32         33.26         4.70 o                         
   6   1   9         29.59         31.19         4.41 o                         
  -2   2   9         14.60         16.37         1.59 o                         
  -1   2   9        422.01        414.03        14.34 o                         
   0   2   9         42.48         40.93         1.80 o                         
   1   2   9        418.79        387.80        13.88 o                         
   2   2   9         13.94         14.10         2.11 o                         
   3   2   9         32.31         32.36         2.63 o                         
   4   2   9         69.49         69.20         3.50 o                         
   5   2   9          5.64          1.98         3.60 o                         
   6   2   9         42.20         50.28         5.80 o                         
  -2   3   9        309.51        309.25         7.84 o                         
  -1   3   9        529.60        464.03        23.77 o                         
   0   3   9          8.20          6.91         1.21 o                         
   1   3   9        526.51        431.13        21.36 o                         
   2   3   9        318.61        297.89        10.62 o                         
   3   3   9        299.90        294.66        14.67 o                         
   4   3   9         30.14         33.17         2.82 o                         
   5   3   9          8.09         11.86         3.66 o                         
   6   3   9          4.98          4.28         3.40 o                         
  -2   4   9         50.99         52.98         3.89 o                         
  -1   4   9        227.36        217.98         6.23 o                         
   0   4   9         26.53         21.72         1.85 o                         
   1   4   9        233.52        217.96         8.47 o                         
   2   4   9         51.23         49.06         3.02 o                         
   3   4   9         69.51         64.50         3.28 o                         
   4   4   9        128.33        123.34         4.22 o                         
   5   4   9         52.49         65.66         5.25 o                         
   6   4   9          9.90         19.61         4.93 o                         
  -2   5   9        715.79        713.58        23.37 o                         
  -1   5   9        217.31        224.89         6.38 o                         
   0   5   9          0.38          1.60         1.15 o                         
   1   5   9        217.15        225.23         8.57 o                         
   2   5   9        719.15        677.05        20.98 o                         
   3   5   9         55.83         60.63         3.57 o                         
   4   5   9         86.05         80.23         3.76 o                         
   5   5   9         12.72         12.68         3.63 o                         
   6   5   9          3.92          3.44         3.57 o                         
  -2   6   9         22.69         23.95         3.00 o                         
  -1   6   9         11.97         13.29         1.87 o                         
   0   6   9        216.87        217.02         9.69 o                         
   1   6   9         12.18         14.98         2.20 o                         
   2   6   9         21.60         25.64         2.59 o                         
   3   6   9         43.97         47.11         3.21 o                         
   4   6   9         96.27         99.13         4.02 o                         
   5   6   9          0.72         -0.52         3.24 o                         
   6   6   9          8.73          8.56         3.66 o                         
  -2   7   9        257.78        264.45         6.32 o                         
  -1   7   9        126.34        139.71         4.23 o                         
   0   7   9         29.67         30.08         3.16 o                         
   1   7   9        129.45        126.28         4.44 o                         
   2   7   9        254.46        265.60         8.50 o                         
   3   7   9         18.85         21.56         3.34 o                         
   4   7   9          1.36          2.59         1.78 o                         
   5   7   9         16.70         19.26         4.77 o                         
   6   7   9          1.65          3.95         3.60 o                         
  -2   8   9        182.81        189.27         4.80 o                         
  -1   8   9        176.38        161.06         4.62 o                         
   0   8   9          0.13          0.52         1.32 o                         
   1   8   9        176.94        164.52         5.68 o                         
   2   8   9        179.55        167.14         6.49 o                         
   3   8   9        103.04        108.28         4.31 o                         
   4   8   9         21.38         25.12         4.41 o                         
   5   8   9         28.98         28.76         4.99 o                         
   6   8   9          2.46          2.50         3.57 o                         
  -2   9   9         30.40         42.92         3.76 o                         
  -1   9   9        222.37        240.90        13.82 o                         
   0   9   9        252.38        231.94         6.04 o                         
   1   9   9        220.07        220.87         7.24 o                         
   2   9   9         29.77         25.13         3.37 o                         
   3   9   9         49.10         48.80         3.40 o                         
   4   9   9          8.85          6.94         4.05 o                         
   5   9   9          6.38          8.72         4.99 o                         
   6   9   9          1.21          2.63         4.28 o                         
  -2  10   9         67.74         71.30         4.47 o                         
  -1  10   9         75.82         76.63         6.03 o                         
   0  10   9        839.81        791.69        13.95 o                         
   1  10   9         73.35         74.68         4.09 o                         
   2  10   9         68.25         62.78         3.57 o                         
   3  10   9         19.25         12.51         4.73 o                         
   4  10   9         44.74         56.83         5.19 o                         
   5  10   9          5.99          8.43         3.79 o                         
  -2  11   9         38.71         41.76         3.44 o                         
  -1  11   9         85.03         79.91         2.90 o                         
   0  11   9         26.04         30.12         3.16 o                         
   1  11   9         85.26         92.48         4.31 o                         
   2  11   9         38.49         41.24         3.76 o                         
   3  11   9         25.57         34.33         4.21 o                         
   4  11   9          1.58          0.13         3.63 o                         
   5  11   9          5.09          6.32         4.18 o                         
  -2  12   9          6.92         13.16         3.79 o                         
  -1  12   9        199.58        186.06         5.69 o                         
   0  12   9        148.55        152.15         3.83 o                         
   1  12   9        200.81        189.81         7.62 o                         
   2  12   9          6.51          6.61         3.21 o                         
   3  12   9          7.95         10.86         4.15 o                         
   4  12   9         15.86         16.99         4.54 o                         
   5  12   9          3.95          0.62         3.63 o                         
  -2  13   9         44.73         43.12         5.84 o                         
  -1  13   9          5.75          1.74         3.04 o                         
   0  13   9         43.02         34.72         4.18 o                         
   1  13   9          5.99          5.45         3.57 o                         
   2  13   9         46.24         51.26         5.22 o                         
   3  13   9          9.89         10.57         5.35 o                         
   4  13   9          1.21         -1.30         4.38 o                         
  -2  14   9          6.67          2.50         5.06 o                         
  -1  14   9         19.37         16.64         3.42 o                         
   0  14   9         16.26         13.65         4.36 o                         
   1  14   9         19.60         16.70         4.77 o                         
   2  14   9          6.59          3.76         4.86 o                         
   3  14   9          1.37         11.28         3.76 o                         
   4  14   9          0.87         -0.03         3.37 o                         
  -2  15   9         16.44         24.31         5.25 o                         
  -1  15   9         11.11         11.44         3.03 o                         
   0  15   9          8.79          8.85         2.93 o                         
   1  15   9         11.10         13.58         5.58 o                         
   2  15   9         16.56         21.56         4.25 o                         
   3  15   9          5.73         -0.88         4.41 o                         
  -2  16   9          7.06         15.11         4.93 o                         
  -1  16   9          6.31          3.38         2.75 o                         
   0  16   9         17.75         13.73         3.18 o                         
   1  16   9          6.42          5.45         3.76 o                         
   2  16   9          6.88          7.33         5.25 o                         
  -1  17   9          7.64          6.41         4.02 o                         
   0  17   9         11.84          5.40         3.63 o                         
   1  17   9          7.72          9.53         4.64 o                         
   0   0  10       1168.73       1055.11        22.27 o                         
   1   0  10        240.08        255.50         6.44 o                         
   2   0  10         70.47         60.28         3.04 o                         
   3   0  10          2.86          3.57         1.65 o                         
   4   0  10         13.16         19.06         2.72 o                         
   5   0  10         25.07         14.01         3.83 o                         
   6   0  10          0.22         -2.59         2.63 o                         
  -6   1  10          2.71          3.44         4.12 o                         
  -5   1  10          6.31          2.17         3.31 o                         
  -4   1  10        228.15        228.52         9.08 o                         
  -3   1  10        126.77        118.65         4.28 o                         
  -2   1  10         65.91         66.50         2.01 o                         
  -1   1  10        332.71        338.02        10.90 o                         
   0   1  10          0.21          0.51         0.76 o                         
   1   1  10        341.72        338.96         6.82 o                         
   2   1  10         66.24         67.91         1.89 o                         
   3   1  10        132.62        119.72         4.51 o                         
   4   1  10        225.02        210.90         8.96 o                         
   5   1  10          6.11          0.78         3.83 o                         
   6   1  10          2.74         -0.26         2.76 o                         
  -2   2  10         50.73         64.66         2.52 o                         
  -1   2  10       1189.15       1119.93        64.29 o                         
   0   2  10        223.24        231.81         6.50 o                         
   1   2  10       1208.52       1149.20        30.67 o                         
   2   2  10         49.93         60.28         3.37 o                         
   3   2  10         62.10         61.06         3.31 o                         
   4   2  10         54.65         50.58         3.92 o                         
   5   2  10         47.57         46.36         5.71 o                         
   6   2  10          8.39          7.39         3.76 o                         
  -2   3  10        145.71        153.99         6.11 o                         
  -1   3  10        150.33        137.63         4.02 o                         
   0   3  10        109.46        115.90         6.71 o                         
   1   3  10        146.09        127.37         5.32 o                         
   2   3  10        152.99        153.28         6.03 o                         
   3   3  10        213.69        217.98         7.56 o                         
   4   3  10         34.20         29.63         2.63 o                         
   5   3  10          6.63          2.01         3.99 o                         
   6   3  10          2.23         -0.32         2.85 o                         
  -2   4  10        576.68        540.95        13.79 o                         
  -1   4  10        384.49        402.38        13.50 o                         
   0   4  10        520.15        513.28        15.04 o                         
   1   4  10        379.13        345.66        17.05 o                         
   2   4  10        582.52        548.69        19.67 o                         
   3   4  10         25.73         19.61         2.72 o                         
   4   4  10         75.22         83.30         3.83 o                         
   5   4  10         44.33         48.86         5.16 o                         
   6   4  10         13.71         11.51         4.77 o                         
  -2   5  10        382.37        371.32        11.32 o                         
  -1   5  10         82.68         85.46         2.76 o                         
   0   5  10         11.79         15.84         1.85 o                         
   1   5  10         80.76         81.04         3.83 o                         
   2   5  10        379.91        366.08        15.04 o                         
   3   5  10        443.06        431.79        13.93 o                         
   4   5  10         54.79         56.71         3.18 o                         
   5   5  10         49.24         57.39         5.35 o                         
   6   5  10         17.10         19.22         4.41 o                         
  -2   6  10        358.69        343.82        10.68 o                         
  -1   6  10        446.65        434.37        12.17 o                         
   0   6  10         34.18         34.60         5.48 o                         
   1   6  10        456.68        417.63        18.03 o                         
   2   6  10        358.03        331.25        13.80 o                         
   3   6  10        355.32        352.20        12.14 o                         
   4   6  10        168.18        174.51         7.07 o                         
   5   6  10          9.84          9.56         4.83 o                         
   6   6  10         13.06         16.01         4.31 o                         
  -2   7  10        649.61        627.10        15.91 o                         
  -1   7  10        268.51        262.49        16.75 o                         
   0   7  10         24.01         20.66         2.20 o                         
   1   7  10        267.51        254.94         8.80 o                         
   2   7  10        636.22        621.45        17.52 o                         
   3   7  10         20.19         12.90         2.69 o                         
   4   7  10          8.57          9.50         3.50 o                         
   5   7  10         87.00         84.02         6.45 o                         
   6   7  10         14.85         23.67         4.18 o                         
  -2   8  10         34.62         35.16         2.28 o                         
  -1   8  10        153.63        144.63         3.88 o                         
   0   8  10         32.69         34.98         2.52 o                         
   1   8  10        154.50        141.66         5.71 o                         
   2   8  10         34.53         29.24         3.89 o                         
   3   8  10        544.94        552.44        12.41 o                         
   4   8  10         19.80         17.80         3.89 o                         
   5   8  10          4.00          2.95         4.25 o                         
   6   8  10          1.31         -1.39         3.47 o                         
  -2   9  10        138.72        125.33         5.03 o                         
  -1   9  10         40.17         46.47         3.26 o                         
   0   9  10        242.33        230.64         5.48 o                         
   1   9  10         39.45         52.62         3.79 o                         
   2   9  10        140.06        135.28         4.74 o                         
   3   9  10         68.36         63.88         5.16 o                         
   4   9  10          6.93         10.21         3.24 o                         
   5   9  10          3.86          4.34         3.70 o                         
  -2  10  10        139.25        133.98         5.16 o                         
  -1  10  10         69.73         64.64         2.65 o                         
   0  10  10         14.11         14.96         1.84 o                         
   1  10  10         66.79         65.27         3.70 o                         
   2  10  10        141.33        143.46         4.87 o                         
   3  10  10         15.69         12.84         4.60 o                         
   4  10  10         10.11          8.59         3.89 o                         
   5  10  10         31.05         32.71         5.41 o                         
  -2  11  10         24.20         28.24         5.06 o                         
  -1  11  10         43.89         32.30         8.85 o                         
   0  11  10         23.36         18.21         1.93 o                         
   1  11  10         44.34         44.61         3.18 o                         
   2  11  10         23.32         25.19         4.25 o                         
   3  11  10          5.33          9.30         4.12 o                         
   4  11  10         33.29         33.91         5.38 o                         
   5  11  10          2.75          1.62         3.63 o                         
  -2  12  10         37.36         34.59         5.61 o                         
  -1  12  10         11.47          8.87         2.60 o                         
   0  12  10         44.63         51.88         5.82 o                         
   1  12  10         11.50         15.04         4.77 o                         
   2  12  10         37.23         28.76         4.47 o                         
   3  12  10         46.34         50.55         5.45 o                         
   4  12  10         21.72         31.09         5.74 o                         
  -2  13  10         19.99         21.04         5.09 o                         
  -1  13  10         13.77         12.09         6.58 o                         
   0  13  10         21.62         16.44         2.98 o                         
   1  13  10         13.34         11.64         4.44 o                         
   2  13  10         20.28         23.47         4.47 o                         
   3  13  10         57.58         61.47         6.19 o                         
   4  13  10          2.69         -1.04         3.57 o                         
  -2  14  10          5.20          8.69         4.83 o                         
  -1  14  10          6.43          4.35         3.03 o                         
   0  14  10          0.63          1.50         1.95 o                         
   1  14  10          6.36         11.12         4.05 o                         
   2  14  10          5.15          5.71         4.02 o                         
   3  14  10         47.01         46.69         6.71 o                         
  -2  15  10         20.50         24.51         5.93 o                         
  -1  15  10         20.95         12.28         4.25 o                         
   0  15  10          4.85          1.73         2.51 o                         
   1  15  10         21.31         17.31         5.48 o                         
   2  15  10         21.20         26.65         5.74 o                         
   3  15  10         11.69          7.20         4.44 o                         
  -2  16  10         13.74         20.39         5.61 o                         
  -1  16  10          4.08          3.02         3.26 o                         
   0  16  10         11.08          8.56         3.24 o                         
   1  16  10          3.82          9.56         3.95 o                         
   2  16  10         13.84         13.94         3.99 o                         
   0  17  10          1.47         -2.53         2.53 o                         
   1   0  11        125.54        115.56         4.36 o                         
   2   0  11        620.63        598.81        11.07 o                         
   3   0  11         37.94         40.79         2.82 o                         
   4   0  11         15.07         17.83         2.82 o                         
   5   0  11        144.74        150.81         7.85 o                         
   6   0  11          0.92          0.39         3.05 o                         
  -6   1  11         15.56         21.17         3.73 o                         
  -5   1  11          3.00          1.23         3.79 o                         
  -4   1  11        139.76        144.56         4.67 o                         
  -3   1  11         40.95         32.20         2.72 o                         
  -2   1  11         96.34         93.40         2.28 o                         
  -1   1  11        317.36        328.83         7.94 o                         
   0   1  11         47.07         44.74         1.43 o                         
   1   1  11        318.84        325.69         6.46 o                         
   2   1  11         95.38         94.97         4.29 o                         
   3   1  11         42.24         43.12         3.40 o                         
   4   1  11        136.82        149.03         4.48 o                         
   5   1  11          2.59         -0.10         3.05 o                         
   6   1  11         15.90         10.08         4.70 o                         
  -2   2  11        137.19        134.45         3.65 o                         
  -1   2  11        403.29        384.25        12.69 o                         
   0   2  11         21.96         31.27         4.07 o                         
   1   2  11        399.38        386.99        17.15 o                         
   2   2  11        136.22        135.07         4.74 o                         
   3   2  11        457.66        430.00        14.00 o                         
   4   2  11         15.93         14.75         2.27 o                         
   5   2  11         57.03         58.10         5.25 o                         
   6   2  11          5.12         -1.39         4.28 o                         
  -2   3  11        186.61        176.47         4.48 o                         
  -1   3  11         64.70         71.49         2.95 o                         
   0   3  11        212.53        227.69        14.57 o                         
   1   3  11         61.90         64.82         3.79 o                         
   2   3  11        189.27        169.14         5.26 o                         
   3   3  11         11.90          9.66         2.27 o                         
   4   3  11         26.16         19.87         2.37 o                         
   5   3  11         26.84         31.03         5.25 o                         
   6   3  11          8.76         10.37         5.35 o                         
  -2   4  11        185.96        187.00         5.16 o                         
  -1   4  11         64.93         70.02         2.55 o                         
   0   4  11          1.64         -0.41         1.31 o                         
   1   4  11         62.55         66.83         3.47 o                         
   2   4  11        191.24        184.71         6.78 o                         
   3   4  11        203.99        203.36         9.34 o                         
   4   4  11         68.04         74.29         5.03 o                         
   5   4  11          5.58          4.41         3.53 o                         
   6   4  11          6.69         12.71         3.76 o                         
  -2   5  11        110.29        112.62         3.25 o                         
  -1   5  11        465.88        470.85        15.64 o                         
   0   5  11        125.72        122.12         5.14 o                         
   1   5  11        470.42        482.87        17.67 o                         
   2   5  11        112.46        109.59         4.15 o                         
   3   5  11        223.70        206.42         6.20 o                         
   4   5  11         29.61         38.22         4.08 o                         
   5   5  11         36.65         43.86         5.74 o                         
   6   5  11          0.67         -0.45         2.79 o                         
  -2   6  11        399.97        392.42        27.08 o                         
  -1   6  11        110.00        111.28         3.34 o                         
   0   6  11          3.49          2.85         1.22 o                         
   1   6  11        112.89        106.90         4.25 o                         
   2   6  11        402.65        383.17        14.03 o                         
   3   6  11        142.05        144.11         4.67 o                         
   4   6  11        104.50        112.46         6.29 o                         
   5   6  11          3.48          0.00         3.86 o                         
   6   6  11          2.53          2.53         3.21 o                         
  -2   7  11         51.37         47.42         2.60 o                         
  -1   7  11         31.29         29.45         2.32 o                         
   0   7  11        250.13        279.75        17.91 o                         
   1   7  11         31.20         27.65         2.92 o                         
   2   7  11         49.67         44.48         3.08 o                         
   3   7  11        186.61        191.20         7.98 o                         
   4   7  11        107.70        110.68         6.39 o                         
   5   7  11          0.39          0.00         3.57 o                         
  -2   8  11          0.55         -0.64         1.64 o                         
  -1   8  11         86.04        101.71         3.26 o                         
   0   8  11         76.91         67.65         5.71 o                         
   1   8  11         86.15         95.24         4.12 o                         
   2   8  11          0.84         -0.16         1.75 o                         
   3   8  11         39.08         45.91         4.96 o                         
   4   8  11         45.47         50.87         5.12 o                         
   5   8  11         50.79         63.55         6.29 o                         
  -2   9  11         36.47         34.59         3.27 o                         
  -1   9  11         62.32         60.00         2.61 o                         
   0   9  11          9.71          6.17         1.72 o                         
   1   9  11         63.98         63.00         3.79 o                         
   2   9  11         36.74         39.13         2.92 o                         
   3   9  11         16.83         20.59         3.50 o                         
   4   9  11         34.37         31.42         5.58 o                         
   5   9  11         29.92         37.64         5.51 o                         
  -2  10  11         27.43         27.56         5.22 o                         
  -1  10  11        143.72        144.17         5.76 o                         
   0  10  11          8.09          5.53         2.25 o                         
   1  10  11        140.14        141.87         4.90 o                         
   2  10  11         27.03         28.24         3.86 o                         
   3  10  11         16.47         17.96         4.25 o                         
   4  10  11         15.31         15.82         5.15 o                         
   5  10  11          7.44         12.71         4.57 o                         
  -2  11  11         10.33         12.19         4.60 o                         
  -1  11  11         53.81         59.21         3.85 o                         
   0  11  11          0.75          0.86         2.62 o                         
   1  11  11         54.70         53.21         4.86 o                         
   2  11  11         10.84         12.19         3.73 o                         
   3  11  11          7.95          4.93         3.50 o                         
   4  11  11         57.32         69.32         7.04 o                         
  -2  12  11         10.93          5.87         4.73 o                         
  -1  12  11         26.06         22.21         3.42 o                         
   0  12  11         70.97         68.18         4.62 o                         
   1  12  11         26.07         21.07         4.18 o                         
   2  12  11         11.24          1.20         4.77 o                         
   3  12  11         14.79         14.91         5.28 o                         
   4  12  11          4.36          9.95         3.70 o                         
  -2  13  11          4.53          3.01         4.02 o                         
  -1  13  11          4.54          0.24         3.89 o                         
   0  13  11          5.85          3.44         2.50 o                         
   1  13  11          4.90          7.42         3.50 o                         
   2  13  11          4.67          8.23         3.27 o                         
   3  13  11         10.94         20.97         4.44 o                         
   4  13  11          0.68          4.08         4.12 o                         
  -2  14  11          0.32          2.85         4.25 o                         
  -1  14  11         16.73         14.54         3.45 o                         
   0  14  11          2.68          3.63         3.74 o                         
   1  14  11         16.55         28.46         5.02 o                         
   2  14  11          0.36          1.62         2.92 o                         
   3  14  11          5.78          2.79         5.45 o                         
  -2  15  11          0.13          2.79         4.41 o                         
  -1  15  11          6.71          4.48         4.36 o                         
   0  15  11          2.62          1.23         2.80 o                         
   1  15  11          6.80          4.38         4.99 o                         
   2  15  11          0.11          1.13         3.27 o                         
  -1  16  11          0.91          2.35         3.08 o                         
   0  16  11          3.14         -0.76         2.50 o                         
   1  16  11          0.92          0.00         2.79 o                         
   0   0  12        101.68        111.01         3.40 o                         
   1   0  12          1.56         -0.23         1.88 o                         
   2   0  12        706.15        654.77        12.64 o                         
   3   0  12         22.18         26.55         2.66 o                         
   4   0  12          9.84          7.81         4.57 o                         
   5   0  12          0.01         -2.07         2.69 o                         
   6   0  12         11.52         14.17         5.12 o                         
  -6   1  12          1.15          0.91         3.34 o                         
  -5   1  12         38.91         41.08         4.64 o                         
  -4   1  12         69.30         67.57         5.19 o                         
  -3   1  12        364.12        327.34        11.69 o                         
  -2   1  12          2.85          5.33         1.36 o                         
  -1   1  12        219.43        198.46         4.38 o                         
   0   1  12          1.42          1.29         0.98 o                         
   1   1  12        221.15        191.90         4.33 o                         
   2   1  12          3.15          3.38         1.39 o                         
   3   1  12        366.02        341.79        11.40 o                         
   4   1  12         68.14         75.03         5.38 o                         
   5   1  12         39.89         49.77         5.15 o                         
   6   1  12          1.00         -1.20         2.85 o                         
  -2   2  12        147.01        146.07         4.48 o                         
  -1   2  12        360.81        345.92        10.36 o                         
   0   2  12          2.61          4.80         1.47 o                         
   1   2  12        358.71        329.94        15.23 o                         
   2   2  12        151.06        142.24         4.90 o                         
   3   2  12         84.36         83.11         4.44 o                         
   4   2  12         20.23         30.02         4.47 o                         
   5   2  12          4.62          7.23         3.57 o                         
   6   2  12          7.07          8.30         3.79 o                         
  -2   3  12         37.37         34.91         4.39 o                         
  -1   3  12         97.85         99.19         7.01 o                         
   0   3  12        609.71        592.86        18.08 o                         
   1   3  12         95.30         95.38         4.28 o                         
   2   3  12         37.30         31.48         2.79 o                         
   3   3  12         85.71         77.24         3.73 o                         
   4   3  12         18.15         22.63         3.31 o                         
   5   3  12         22.35         26.36         4.15 o                         
   6   3  12          8.22          7.36         3.99 o                         
  -2   4  12         30.24         26.70         2.15 o                         
  -1   4  12        333.63        342.95        11.46 o                         
   0   4  12          1.13          1.91         1.38 o                         
   1   4  12        333.77        305.04        13.67 o                         
   2   4  12         30.65         27.98         2.82 o                         
   3   4  12        101.29        108.25         4.02 o                         
   4   4  12          3.43          5.25         2.85 o                         
   5   4  12          8.20          1.33         4.90 o                         
   6   4  12          1.29         -0.75         3.34 o                         
  -2   5  12         98.90         99.99         5.92 o                         
  -1   5  12         86.39         88.56         3.05 o                         
   0   5  12        251.79        239.62        13.19 o                         
   1   5  12         83.77         81.14         3.89 o                         
   2   5  12         96.89         97.39         4.38 o                         
   3   5  12          0.43          0.97         2.98 o                         
   4   5  12         23.82         25.12         4.31 o                         
   5   5  12          0.19         -2.53         3.05 o                         
   6   5  12         25.85         27.62         5.28 o                         
  -2   6  12        106.70        100.53         3.04 o                         
  -1   6  12         50.29         62.56         3.94 o                         
   0   6  12          0.37          3.03         1.69 o                         
   1   6  12         51.30         48.02         3.44 o                         
   2   6  12        103.82        100.79         4.02 o                         
   3   6  12          9.17          7.91         2.07 o                         
   4   6  12         24.51         28.72         4.28 o                         
   5   6  12         18.51         24.31         5.51 o                         
  -2   7  12          8.75          5.87         1.81 o                         
  -1   7  12         54.78         52.95         2.38 o                         
   0   7  12          0.79          0.10         1.60 o                         
   1   7  12         51.11         50.77         3.18 o                         
   2   7  12          8.57          6.78         2.46 o                         
   3   7  12          8.03         10.41         4.51 o                         
   4   7  12          5.46          3.92         3.27 o                         
   5   7  12          7.26         18.58         4.18 o                         
  -2   8  12          6.19          3.50         1.52 o                         
  -1   8  12        111.11        109.71         3.20 o                         
   0   8  12          1.13          0.85         1.85 o                         
   1   8  12        112.59        103.29         4.22 o                         
   2   8  12          6.61          9.69         2.01 o                         
   3   8  12         56.69         54.63         4.67 o                         
   4   8  12          4.30          1.43         2.95 o                         
   5   8  12          6.25         10.31         4.08 o                         
  -2   9  12         20.54         16.76         4.70 o                         
  -1   9  12        109.54        109.73         3.17 o                         
   0   9  12          0.08         -1.78         1.78 o                         
   1   9  12        109.48        104.94         4.12 o                         
   2   9  12         19.68         16.21         4.47 o                         
   3   9  12         21.80         24.70         3.92 o                         
   4   9  12         13.93          8.95         3.86 o                         
   5   9  12          0.52         -1.94         3.27 o                         
  -2  10  12        179.07        195.86         8.79 o                         
  -1  10  12         13.32         13.05         2.95 o                         
   0  10  12          7.20          6.10         2.30 o                         
   1  10  12         13.72         15.72         3.79 o                         
   2  10  12        178.82        187.10         8.37 o                         
   3  10  12         22.97         19.61         4.54 o                         
   4  10  12          9.92          8.59         3.89 o                         
  -2  11  12          0.67          0.23         3.50 o                         
  -1  11  12         89.90         87.95         4.44 o                         
   0  11  12        153.69        146.75         7.69 o                         
   1  11  12         87.72         89.66         6.55 o                         
   2  11  12          0.76          0.00         2.76 o                         
   3  11  12         10.87         13.32         4.67 o                         
   4  11  12         20.53         25.97         5.87 o                         
  -2  12  12         40.90         46.43         6.22 o                         
  -1  12  12         26.43         30.05         3.40 o                         
   0  12  12         20.65         18.01         3.08 o                         
   1  12  12         26.08         25.29         4.41 o                         
   2  12  12         41.05         43.74         5.74 o                         
   3  12  12         18.07         30.34         4.96 o                         
   4  12  12         10.69         11.96         5.12 o                         
  -2  13  12          5.75         -3.44         4.34 o                         
  -1  13  12          5.08          1.20         5.77 o                         
   0  13  12         55.01         57.52         4.10 o                         
   1  13  12          5.08          7.68         3.34 o                         
   2  13  12          5.87          1.59         3.57 o                         
   3  13  12         10.86         19.16         5.54 o                         
  -2  14  12          8.62         11.96         5.28 o                         
  -1  14  12          7.51          8.04         3.49 o                         
   0  14  12         13.59          8.97         3.47 o                         
   1  14  12          7.66          4.18         4.90 o                         
   2  14  12          8.04          9.17         3.83 o                         
   3  14  12         12.29         19.71         4.15 o                         
  -2  15  12          6.79         14.49         5.74 o                         
  -1  15  12         13.94         10.66         3.29 o                         
   0  15  12          0.06         -0.63         2.23 o                         
   1  15  12         14.13         11.22         4.64 o                         
   2  15  12          6.74          9.37         4.73 o                         
   1   0  13          6.15          5.36         1.24 o                         
   2   0  13        417.38        410.93         8.44 o                         
   3   0  13        172.15        184.57         8.04 o                         
   4   0  13        101.07         87.95         5.87 o                         
   5   0  13          0.01         -0.75         2.79 o                         
   6   0  13          0.08         -1.00         2.59 o                         
  -6   1  13          1.97         -0.91         3.31 o                         
  -5   1  13          8.32          2.11         3.76 o                         
  -4   1  13         21.07         14.23         4.47 o                         
  -3   1  13         21.34         19.84         2.56 o                         
  -2   1  13         69.85         75.20         2.13 o                         
  -1   1  13        118.65        121.52         2.74 o                         
   0   1  13         33.82         36.66         2.27 o                         
   1   1  13        117.50        113.99         3.81 o                         
   2   1  13         70.99         76.07         3.47 o                         
   3   1  13         20.03         19.74         2.40 o                         
   4   1  13         20.39         22.82         3.63 o                         
   5   1  13          8.64         12.06         3.57 o                         
   6   1  13          2.02         -2.27         3.14 o                         
  -2   2  13        333.43        333.01         8.59 o                         
  -1   2  13         63.07         69.07         2.59 o                         
   0   2  13          2.00          5.38         1.46 o                         
   1   2  13         61.66         57.88         3.37 o                         
   2   2  13        336.37        318.00        11.95 o                         
   3   2  13         36.55         33.46         2.79 o                         
   4   2  13         55.64         55.44         4.57 o                         
   5   2  13          4.02         -0.45         3.37 o                         
   6   2  13          1.50          0.94         2.59 o                         
  -2   3  13         11.20          9.67         2.80 o                         
  -1   3  13         42.21         38.77         2.06 o                         
   0   3  13         73.30         76.73         3.18 o                         
   1   3  13         41.93         41.53         2.98 o                         
   2   3  13         10.45          8.82         2.24 o                         
   3   3  13         32.21         35.05         2.69 o                         
   4   3  13         14.19         17.15         3.34 o                         
   5   3  13         14.29         14.98         4.51 o                         
  -2   4  13          4.85          6.66         1.86 o                         
  -1   4  13        159.61        178.12         4.71 o                         
   0   4  13        574.63        583.92        11.65 o                         
   1   4  13        165.10        174.13         6.59 o                         
   2   4  13          4.07          6.22         2.24 o                         
   3   4  13         42.68         41.79         3.40 o                         
   4   4  13          0.58         -2.66         2.76 o                         
   5   4  13         28.68         35.56         5.58 o                         
  -2   5  13         60.49         60.61         3.31 o                         
  -1   5  13        126.08        125.10         3.47 o                         
   0   5  13         52.80         45.73         2.41 o                         
   1   5  13        130.11        120.62         4.48 o                         
   2   5  13         57.79         52.53         3.27 o                         
   3   5  13         34.27         43.64         4.28 o                         
   4   5  13         62.69         64.78         5.54 o                         
   5   5  13          5.44         14.88         4.93 o                         
  -2   6  13        100.75        102.94         4.05 o                         
  -1   6  13        128.00        126.10         3.31 o                         
   0   6  13        383.78        375.23        20.73 o                         
   1   6  13        124.98        123.57         4.54 o                         
   2   6  13        101.60         94.11         3.89 o                         
   3   6  13          1.27         -0.68         2.85 o                         
   4   6  13         46.19         55.93         5.48 o                         
   5   6  13          0.17         -1.30         3.27 o                         
  -2   7  13        105.31         99.06         3.92 o                         
  -1   7  13         77.01         72.76         7.18 o                         
   0   7  13        175.87        167.84        10.09 o                         
   1   7  13         77.87         75.65         3.66 o                         
   2   7  13        105.60        100.63         3.73 o                         
   3   7  13        174.48        160.30         7.69 o                         
   4   7  13         10.42          9.95         4.21 o                         
   5   7  13          9.58          8.33         4.05 o                         
  -2   8  13         20.45         21.33         4.25 o                         
  -1   8  13        211.23        210.46         5.80 o                         
   0   8  13         16.15         15.56         2.19 o                         
   1   8  13        211.61        194.23         7.75 o                         
   2   8  13         19.20         18.41         3.63 o                         
   3   8  13         44.87         38.35         4.83 o                         
   4   8  13          1.52          1.59         3.57 o                         
   5   8  13         19.86         19.39         5.02 o                         
  -2   9  13         64.54         67.90         5.90 o                         
  -1   9  13         70.92         73.14         8.07 o                         
   0   9  13          6.41          0.82         2.30 o                         
   1   9  13         69.39         71.43         5.32 o                         
   2   9  13         62.96         60.86         5.16 o                         
   3   9  13         17.67         22.34         5.32 o                         
   4   9  13         33.87         28.59         5.58 o                         
  -2  10  13         76.54         77.92         6.71 o                         
  -1  10  13         21.43         14.72         3.00 o                         
   0  10  13         40.98         38.99         7.62 o                         
   1  10  13         22.32         17.15         4.96 o                         
   2  10  13         76.07         68.06         6.55 o                         
   3  10  13          4.56          3.60         3.83 o                         
   4  10  13         16.31         21.95         5.19 o                         
  -2  11  13         18.91         20.97         5.48 o                         
  -1  11  13          1.75         -1.97         2.13 o                         
   0  11  13          1.16          3.06         2.79 o                         
   1  11  13          1.96          1.30         3.01 o                         
   2  11  13         19.10         23.54         4.31 o                         
   3  11  13         40.81         46.98         5.03 o                         
   4  11  13          8.46          4.34         5.09 o                         
  -2  12  13         27.74         25.03         6.00 o                         
  -1  12  13         58.74         60.28         4.98 o                         
   0  12  13          1.98          1.04         2.51 o                         
   1  12  13         57.62         50.81         5.97 o                         
   2  12  13         28.75         32.19         4.77 o                         
   3  12  13          8.13          7.07         5.51 o                         
  -2  13  13         36.42         43.35         6.48 o                         
  -1  13  13         12.33          3.29         3.07 o                         
   0  13  13          8.53          7.44         3.03 o                         
   1  13  13         12.87         13.65         5.32 o                         
   2  13  13         37.15         40.59         5.58 o                         
   3  13  13          5.09          4.38         4.47 o                         
  -2  14  13         12.25          7.68         6.00 o                         
  -1  14  13         45.27         43.77         4.19 o                         
   0  14  13          6.00          3.23         3.01 o                         
   1  14  13         45.13         48.34         6.42 o                         
   2  14  13         12.10         13.49         4.54 o                         
  -1  15  13          8.59         -1.87         4.44 o                         
   0  15  13          7.99          2.79         3.43 o                         
   1  15  13          8.85          9.11         4.57 o                         
   0   0  14         45.20         49.27         4.07 o                         
   1   0  14         36.65         34.38         1.73 o                         
   2   0  14        104.64        106.47         2.43 o                         
   3   0  14          0.27         -1.75         1.75 o                         
   4   0  14         64.07         66.05         6.00 o                         
   5   0  14          0.00          0.65         2.95 o                         
  -5   1  14          0.80          3.27         3.66 o                         
  -4   1  14         13.69         20.23         5.02 o                         
  -3   1  14          3.51          3.27         2.92 o                         
  -2   1  14         19.11         19.57         1.45 o                         
  -1   1  14        104.84         88.09         2.29 o                         
   0   1  14          1.64          2.51         1.08 o                         
   1   1  14        106.54         95.97         2.31 o                         
   2   1  14         19.31         20.32         2.44 o                         
   3   1  14          3.43          2.30         3.66 o                         
   4   1  14         14.12          8.66         4.44 o                         
   5   1  14          0.80          1.30         2.89 o                         
  -2   2  14         43.52         46.68         2.23 o                         
  -1   2  14        148.07        145.47         5.69 o                         
   0   2  14          6.74          8.64         1.59 o                         
   1   2  14        146.11        139.44         4.87 o                         
   2   2  14         43.80         50.29         2.98 o                         
   3   2  14         13.53         15.01         3.34 o                         
   4   2  14         14.11         16.40         3.53 o                         
   5   2  14         27.31         21.10         5.64 o                         
  -2   3  14         86.09         89.98         5.56 o                         
  -1   3  14        107.84        110.26         3.09 o                         
   0   3  14         77.14         81.88         6.58 o                         
   1   3  14        109.46        105.24         4.12 o                         
   2   3  14         89.08         83.50         3.63 o                         
   3   3  14         42.33         48.47         4.41 o                         
   4   3  14         40.96         43.90         4.67 o                         
   5   3  14          0.33          0.13         3.50 o                         
  -2   4  14        121.02        118.75         3.05 o                         
  -1   4  14        234.68        248.79         7.05 o                         
   0   4  14        389.09        375.43         8.73 o                         
   1   4  14        235.43        222.98         9.41 o                         
   2   4  14        119.94        104.43         3.96 o                         
   3   4  14         10.00          6.65         3.08 o                         
   4   4  14         27.69         34.53         4.67 o                         
   5   4  14          1.64          2.17         3.27 o                         
  -2   5  14         15.06         13.63         1.61 o                         
  -1   5  14         53.02         50.41         3.57 o                         
   0   5  14          8.84          5.77         3.45 o                         
   1   5  14         54.78         51.78         3.40 o                         
   2   5  14         15.64         16.92         2.11 o                         
   3   5  14         75.12         74.12         5.71 o                         
   4   5  14          4.87          2.82         3.18 o                         
   5   5  14         14.59         23.11         4.21 o                         
  -2   6  14         44.38         49.56         3.66 o                         
  -1   6  14          9.57          8.01         2.51 o                         
   0   6  14        610.52        607.77        33.70 o                         
   1   6  14         10.51          5.09         1.88 o                         
   2   6  14         44.09         46.62         4.73 o                         
   3   6  14         10.31         13.39         4.54 o                         
   4   6  14         13.60         13.10         3.66 o                         
   5   6  14         14.19         13.87         5.25 o                         
  -2   7  14         37.36         38.66         3.70 o                         
  -1   7  14          0.65          0.40         2.33 o                         
   0   7  14         37.93         32.48         2.01 o                         
   1   7  14          0.65          2.11         2.69 o                         
   2   7  14         39.00         41.27         5.06 o                         
   3   7  14         11.40          5.54         4.47 o                         
   4   7  14         39.18         45.42         5.28 o                         
   5   7  14         17.57         26.45         4.90 o                         
  -2   8  14         27.34         30.87         6.13 o                         
  -1   8  14         26.96         28.54         5.41 o                         
   0   8  14         23.84         23.91         4.21 o                         
   1   8  14         27.65         31.03         4.31 o                         
   2   8  14         27.76         33.10         4.34 o                         
   3   8  14          9.80         17.41         4.57 o                         
   4   8  14          8.06          3.08         4.08 o                         
  -2   9  14         30.84         38.58         5.41 o                         
  -1   9  14         10.43         10.75         2.50 o                         
   0   9  14         10.88         12.97         2.38 o                         
   1   9  14          9.96         13.42         4.05 o                         
   2   9  14         30.20         30.96         4.05 o                         
   3   9  14         11.35         15.50         5.25 o                         
   4   9  14          1.50          1.17         3.05 o                         
  -2  10  14          2.47         11.77         4.83 o                         
  -1  10  14          2.56          2.57         2.32 o                         
   0  10  14         40.31         42.54         3.85 o                         
   1  10  14          2.50          2.89         3.57 o                         
   2  10  14          2.32          1.82         3.66 o                         
   3  10  14         15.84         11.64         4.21 o                         
   4  10  14          1.44          1.17         3.31 o                         
  -2  11  14         77.72         77.11         7.20 o                         
  -1  11  14          0.14         -1.03         1.97 o                         
   0  11  14          4.24          4.40         3.06 o                         
   1  11  14          0.16         -1.26         2.69 o                         
   2  11  14         77.17         83.88         6.58 o                         
   3  11  14         12.34          9.04         5.02 o                         
  -2  12  14          4.57          8.88         4.21 o                         
  -1  12  14         16.60         25.37         3.97 o                         
   0  12  14          0.59          4.35         2.29 o                         
   1  12  14         16.08         20.88         5.22 o                         
   2  12  14          4.60          3.95         4.89 o                         
   3  12  14          0.80          2.40         3.79 o                         
  -2  13  14          9.00         15.92         5.58 o                         
  -1  13  14          9.66          4.83         3.94 o                         
   0  13  14          2.81         -1.10         2.30 o                         
   1  13  14          9.49          3.27         5.15 o                         
   2  13  14          9.01         -0.84         4.73 o                         
  -1  14  14          9.19          4.19         3.89 o                         
   0  14  14          0.06         -0.73         2.25 o                         
   1  14  14          9.51          4.31         5.15 o                         
   1   0  15         53.71         53.69         3.20 o                         
   2   0  15        227.51        201.42         6.46 o                         
   3   0  15         23.24         18.93         3.73 o                         
   4   0  15         72.58         86.44         6.00 o                         
   5   0  15          0.00          2.85         2.79 o                         
  -5   1  15          0.85         -1.43         3.34 o                         
  -4   1  15          1.75          3.18         3.40 o                         
  -3   1  15          6.18         15.20         4.18 o                         
  -2   1  15        140.42        140.09         2.90 o                         
  -1   1  15        142.77        138.91         2.78 o                         
   0   1  15         24.69         25.84         1.48 o                         
   1   1  15        141.75        133.99         2.63 o                         
   2   1  15        139.93        133.50         4.19 o                         
   3   1  15          6.54          9.60         2.98 o                         
   4   1  15          1.91          1.13         3.31 o                         
   5   1  15          0.76          0.42         3.31 o                         
  -2   2  15         24.24         22.27         6.71 o                         
  -1   2  15         22.10         21.24         2.90 o                         
   0   2  15        167.83        201.77         6.06 o                         
   1   2  15         21.67         25.68         2.24 o                         
   2   2  15         23.65         16.37         3.89 o                         
   3   2  15         58.71         61.18         5.12 o                         
   4   2  15         14.82         20.39         4.21 o                         
   5   2  15          0.11          0.19         2.89 o                         
  -2   3  15         61.56         64.59         3.84 o                         
  -1   3  15         15.63         16.64         2.84 o                         
   0   3  15         72.90         64.21         9.63 o                         
   1   3  15         16.36         11.54         2.07 o                         
   2   3  15         61.66         73.54         4.93 o                         
   3   3  15         14.59         21.17         4.57 o                         
   4   3  15          4.16          6.22         3.21 o                         
   5   3  15          1.95          4.34         3.57 o                         
  -2   4  15         47.52         55.89         6.52 o                         
  -1   4  15         20.59         22.96         1.77 o                         
   0   4  15          1.32         -0.60         1.88 o                         
   1   4  15         20.33         17.18         2.43 o                         
   2   4  15         47.24         45.62         4.64 o                         
   3   4  15          5.62          2.89         3.66 o                         
   4   4  15          4.64          4.08         2.89 o                         
   5   4  15          5.51          4.02         5.06 o                         
  -2   5  15          5.11          4.08         2.15 o                         
  -1   5  15         83.51         93.28         4.16 o                         
   0   5  15         13.66         10.40         2.98 o                         
   1   5  15         81.59         87.68         5.45 o                         
   2   5  15          5.79          8.59         3.08 o                         
   3   5  15          0.63          1.72         3.01 o                         
   4   5  15          5.92          2.92         3.34 o                         
   5   5  15          3.18         -3.40         3.40 o                         
  -2   6  15         24.52         29.08         3.36 o                         
  -1   6  15         73.79         80.16         3.95 o                         
   0   6  15         95.16         96.27         5.16 o                         
   1   6  15         75.33         71.08         5.48 o                         
   2   6  15         24.09         24.96         3.89 o                         
   3   6  15          1.97          0.16         3.21 o                         
   4   6  15          5.82         12.25         4.34 o                         
  -2   7  15         64.63         70.47         4.16 o                         
  -1   7  15          0.09          3.72         2.15 o                         
   0   7  15        133.94        130.17         7.88 o                         
   1   7  15          0.08          0.42         2.89 o                         
   2   7  15         63.99         69.29         5.29 o                         
   3   7  15          5.41          1.59         3.14 o                         
   4   7  15          0.06         -0.58         2.82 o                         
  -2   8  15         11.99         15.21         3.45 o                         
  -1   8  15         40.48         41.90         3.51 o                         
   0   8  15          0.39         -1.87         1.87 o                         
   1   8  15         40.05         39.39         4.77 o                         
   2   8  15         12.81          9.79         4.02 o                         
   3   8  15         12.57         26.84         4.60 o                         
   4   8  15          5.33          0.42         3.83 o                         
  -2   9  15         14.24         20.75         5.25 o                         
  -1   9  15         15.60         10.93         3.34 o                         
   0   9  15          8.57          4.81         3.55 o                         
   1   9  15         14.99          8.53         4.28 o                         
   2   9  15         14.94         13.23         4.99 o                         
   3   9  15          7.47         10.34         3.73 o                         
   4   9  15          4.19          4.89         4.34 o                         
  -2  10  15          0.64         -0.62         4.96 o                         
  -1  10  15         10.05         11.55         3.66 o                         
   0  10  15         11.83         10.47         3.28 o                         
   1  10  15          9.77          4.70         3.89 o                         
   2  10  15          0.57          0.52         2.92 o                         
   3  10  15          3.36         -0.16         3.53 o                         
  -2  11  15          0.25          1.17         4.34 o                         
  -1  11  15          1.38         -0.23         2.56 o                         
   0  11  15          0.00          1.07         2.15 o                         
   1  11  15          1.25         -0.58         3.08 o                         
   2  11  15          0.21          0.32         3.27 o                         
   3  11  15         16.13         15.82         4.77 o                         
  -2  12  15         15.12         18.32         5.74 o                         
  -1  12  15          0.70          4.14         3.39 o                         
   0  12  15         12.03         13.25         3.19 o                         
   1  12  15          0.78          5.48         3.05 o                         
   2  12  15         14.74         11.77         4.28 o                         
  -1  13  15          7.95          3.55         5.22 o                         
   0  13  15          1.13          1.03         2.29 o                         
   1  13  15          7.72          4.44         3.47 o                         
   0   0  16         61.02         69.04         2.44 o                         
   1   0  16          6.86         10.01         2.48 o                         
   2   0  16          1.27         -0.26         1.37 o                         
   3   0  16         15.06         18.71         3.40 o                         
   4   0  16          0.09          0.26         3.21 o                         
   5   0  16          4.50          2.04         4.08 o                         
  -4   1  16          9.48          5.96         4.31 o                         
  -3   1  16         28.03         29.63         3.73 o                         
  -2   1  16          0.69         -0.05         1.66 o                         
  -1   1  16         23.84         26.12         2.18 o                         
   0   1  16          0.05          1.56         1.39 o                         
   1   1  16         24.52         27.02         2.15 o                         
   2   1  16          0.75          2.06         1.69 o                         
   3   1  16         27.58         29.47         4.15 o                         
   4   1  16          9.55          2.89         4.02 o                         
  -2   2  16         40.42         49.21         3.31 o                         
  -1   2  16          1.97          1.01         2.54 o                         
   0   2  16         52.33         53.73         3.55 o                         
   1   2  16          1.89          0.65         2.53 o                         
   2   2  16         39.50         46.65         4.70 o                         
   3   2  16         10.97          3.18         4.05 o                         
   4   2  16          2.87          3.18         3.47 o                         
  -2   3  16         24.70         21.76         2.78 o                         
  -1   3  16          3.61          3.75         2.29 o                         
   0   3  16         72.05         71.55         9.34 o                         
   1   3  16          3.81          0.00         3.21 o                         
   2   3  16         24.68         18.41         3.44 o                         
   3   3  16          1.52         -1.36         3.18 o                         
   4   3  16          4.61          2.30         3.27 o                         
  -2   4  16          5.75          2.81         2.49 o                         
  -1   4  16         66.24         63.70         4.02 o                         
   0   4  16          0.09          2.28         1.98 o                         
   1   4  16         64.16         68.51         4.93 o                         
   2   4  16          5.62          6.29         3.47 o                         
   3   4  16         34.22         35.76         5.25 o                         
   4   4  16         17.08         27.49         3.92 o                         
  -2   5  16          3.02          1.54         2.23 o                         
  -1   5  16         78.14         82.17         6.74 o                         
   0   5  16          0.06         -0.41         2.03 o                         
   1   5  16         79.02         86.41         5.80 o                         
   2   5  16          3.11          2.85         3.47 o                         
   3   5  16          8.29          5.58         5.09 o                         
   4   5  16          4.51          9.47         3.73 o                         
  -2   6  16         31.08         37.04         3.43 o                         
  -1   6  16          7.91          3.24         5.28 o                         
   0   6  16         43.91         41.18         6.32 o                         
   1   6  16          7.94          4.31         3.14 o                         
   2   6  16         31.12         37.87         4.31 o                         
   3   6  16          4.80          3.31         3.47 o                         
   4   6  16         17.34         24.90         5.19 o                         
  -2   7  16          7.03          3.56         2.31 o                         
  -1   7  16          5.59          6.11         2.91 o                         
   0   7  16         50.57         56.40         6.39 o                         
   1   7  16          6.00          5.80         3.27 o                         
   2   7  16          7.17          7.94         3.11 o                         
   3   7  16          5.24          0.94         4.25 o                         
   4   7  16          3.77          2.66         4.12 o                         
  -2   8  16         16.78         18.77         3.14 o                         
  -1   8  16         24.00         22.87         3.42 o                         
   0   8  16          3.01          1.23         2.47 o                         
   1   8  16         23.46         18.61         4.57 o                         
   2   8  16         16.62         20.49         3.76 o                         
   3   8  16          6.47          4.96         3.99 o                         
  -2   9  16          0.63          4.51         3.92 o                         
  -1   9  16         12.10         11.34         2.87 o                         
   0   9  16         25.83         33.16        10.33 o                         
   1   9  16         11.85          9.92         3.63 o                         
   2   9  16          0.73          2.50         3.47 o                         
   3   9  16          6.48          9.56         3.44 o                         
  -2  10  16          7.65          3.76         5.28 o                         
  -1  10  16          7.82         12.12         3.64 o                         
   0  10  16         22.43         17.38         3.44 o                         
   1  10  16          7.62          2.89         4.83 o                         
   2  10  16          8.16          5.96         4.38 o                         
   3  10  16          1.71         -0.36         2.79 o                         
  -2  11  16         16.56         18.93         5.71 o                         
  -1  11  16          8.85          5.74         4.21 o                         
   0  11  16          1.47          1.30         2.56 o                         
   1  11  16          8.76          5.96         3.79 o                         
   2  11  16         16.51         15.17         4.77 o                         
  -1  12  16          1.96          2.54         2.56 o                         
   0  12  16         15.24         16.33         3.69 o                         
   1  12  16          2.10          3.05         3.50 o                         
   1   0  17          4.64          1.85         1.76 o                         
   2   0  17          0.10          0.55         1.43 o                         
   3   0  17          1.45          2.50         2.63 o                         
   4   0  17          6.74          8.33         3.63 o                         
  -4   1  17         19.55         20.10         5.06 o                         
  -3   1  17          3.58          7.59         2.72 o                         
  -2   1  17          3.01          1.75         2.08 o                         
  -1   1  17         13.88         13.82         2.00 o                         
   0   1  17         16.61         20.58         3.50 o                         
   1   1  17         13.58         15.43         2.34 o                         
   2   1  17          3.07          6.33         3.64 o                         
   3   1  17          3.74          3.05         3.70 o                         
   4   1  17         19.65         29.73         4.83 o                         
  -2   2  17          2.50          1.89         2.26 o                         
  -1   2  17          2.09          1.17         1.89 o                         
   0   2  17         20.37         23.23         2.90 o                         
   1   2  17          2.40         -0.97         3.18 o                         
   2   2  17          2.40          1.04         2.89 o                         
   3   2  17         31.12         33.36         5.03 o                         
   4   2  17          7.47          5.67         4.70 o                         
  -2   3  17          0.13          1.83         1.89 o                         
  -1   3  17         20.49         21.73         2.91 o                         
   0   3  17          0.01          1.11         2.08 o                         
   1   3  17         20.95         16.63         3.79 o                         
   2   3  17          0.12         -0.88         2.50 o                         
   3   3  17         20.39         27.04         4.70 o                         
   4   3  17         12.72         11.15         4.25 o                         
  -2   4  17          4.01          3.13         2.61 o                         
  -1   4  17          6.18          5.15         2.62 o                         
   0   4  17          9.13          8.35         3.00 o                         
   1   4  17          6.18          8.23         3.79 o                         
   2   4  17          4.26          3.40         3.50 o                         
   3   4  17          8.50          1.20         4.54 o                         
   4   4  17          7.15         16.63         3.73 o                         
  -2   5  17          4.22          1.96         2.56 o                         
  -1   5  17         12.74         10.00         2.71 o                         
   0   5  17          4.93          4.79         2.76 o                         
   1   5  17         12.68         14.59         3.47 o                         
   2   5  17          4.24          3.31         4.25 o                         
   3   5  17          8.04          7.13         4.05 o                         
   4   5  17         11.60         16.63         4.15 o                         
  -2   6  17          1.63          8.17         2.90 o                         
  -1   6  17          4.21          1.16         2.49 o                         
   0   6  17          1.14          0.67         2.89 o                         
   1   6  17          4.43         15.62         4.47 o                         
   2   6  17          1.70          0.55         3.47 o                         
   3   6  17         19.21         13.94         5.45 o                         
  -2   7  17          8.63          9.56         2.91 o                         
  -1   7  17          3.89          0.50         2.48 o                         
   0   7  17         12.23         14.14         2.89 o                         
   1   7  17          4.04          3.18         3.44 o                         
   2   7  17          8.37          3.63         3.44 o                         
   3   7  17          1.36          2.20         3.31 o                         
  -2   8  17         32.25         33.85         5.28 o                         
  -1   8  17          5.49          6.92         2.98 o                         
   0   8  17          5.67          7.75         2.57 o                         
   1   8  17          5.77         -0.71         4.12 o                         
   2   8  17         31.65         30.12         5.09 o                         
   3   8  17          3.01          1.82         3.70 o                         
  -2   9  17          4.10          5.93         5.06 o                         
  -1   9  17         65.03         76.51         4.79 o                         
   0   9  17         11.21         15.23         7.94 o                         
   1   9  17         64.83         71.36         6.97 o                         
   2   9  17          4.31          6.06         3.37 o                         
  -2  10  17          5.49         11.15         5.45 o                         
  -1  10  17         12.73         11.91         3.51 o                         
   0  10  17          0.23          0.26         2.18 o                         
   1  10  17         12.51         12.32         4.15 o                         
   2  10  17          5.52          0.94         3.50 o                         
  -1  11  17          6.79          2.49         3.02 o                         
   0  11  17         21.51         15.92         4.21 o                         
   1  11  17          6.71          1.88         4.89 o                         
   0   0  18         66.79         68.43        13.81 o                         
   1   0  18         18.75         23.75         2.30 o                         
   2   0  18          1.05          1.28         1.66 o                         
   3   0  18          1.38          3.05         2.89 o                         
  -3   1  18          3.47         -2.07         3.18 o                         
  -2   1  18         10.24         13.09         2.55 o                         
  -1   1  18         44.23         42.14         3.24 o                         
   0   1  18         32.36         30.79         2.47 o                         
   1   1  18         44.80         45.56         4.45 o                         
   2   1  18         10.43         12.75         2.02 o                         
   3   1  18          3.41          4.57         4.21 o                         
  -2   2  18         15.08         21.84         3.40 o                         
  -1   2  18         54.13         61.74         9.78 o                         
   0   2  18         17.55         19.19         5.80 o                         
   1   2  18         54.04         51.36         5.09 o                         
   2   2  18         15.56         21.62         3.66 o                         
   3   2  18          1.53          0.10         3.14 o                         
  -2   3  18          3.52          2.86         2.93 o                         
  -1   3  18         41.02         43.00         3.46 o                         
   0   3  18         46.12         47.47         3.91 o                         
   1   3  18         41.16         47.37         4.86 o                         
   2   3  18          3.77          4.47         3.27 o                         
   3   3  18          0.24          0.19         4.02 o                         
  -2   4  18          0.62          1.57         2.06 o                         
  -1   4  18         42.36         55.15         3.87 o                         
   0   4  18         54.12         67.00         4.17 o                         
   1   4  18         42.99         34.82         5.12 o                         
   2   4  18          0.69          0.49         2.72 o                         
   3   4  18          8.96         12.48         4.25 o                         
  -2   5  18         29.84         27.95         3.42 o                         
  -1   5  18          8.32         10.05         2.73 o                         
   0   5  18          0.16         -0.32         2.08 o                         
   1   5  18          8.24          4.38         3.50 o                         
   2   5  18         29.75         31.84         4.38 o                         
   3   5  18         11.67          9.56         4.47 o                         
  -2   6  18         18.30         22.74         3.35 o                         
  -1   6  18         15.59         11.01         8.57 o                         
   0   6  18         17.42         20.88         5.06 o                         
   1   6  18         15.51         14.39         5.09 o                         
   2   6  18         18.87         20.03         4.80 o                         
   3   6  18         12.54         15.72         4.67 o                         
  -2   7  18         18.59         19.05         3.55 o                         
  -1   7  18         17.07         20.80         3.41 o                         
   0   7  18          1.45          1.26         2.29 o                         
   1   7  18         17.45         22.82         4.21 o                         
   2   7  18         17.91         13.94         4.15 o                         
  -2   8  18         16.26         19.10         3.57 o                         
  -1   8  18         17.59         18.44         3.36 o                         
   0   8  18          5.39          4.54         2.72 o                         
   1   8  18         17.83         13.10         4.80 o                         
   2   8  18         16.43         15.33         5.84 o                         
  -1   9  18          9.63         14.17         3.30 o                         
   0   9  18          0.43         -0.14         2.41 o                         
   1   9  18          9.40          4.28         5.28 o                         
   1   0  19          9.74         11.31         2.43 o                         
   2   0  19          5.98         11.93         3.08 o                         
   3   0  19          3.02          8.40         3.05 o                         
  -3   1  19         22.24         15.07         4.73 o                         
  -2   1  19         46.38         49.51         3.34 o                         
  -1   1  19          6.66          6.41         2.19 o                         
   0   1  19          4.51          4.28         1.72 o                         
   1   1  19          6.32          4.91         2.31 o                         
   2   1  19         46.40         54.71         3.41 o                         
   3   1  19         22.44         21.53         4.57 o                         
  -2   2  19         11.87         16.45         2.79 o                         
  -1   2  19         14.29         21.76         3.45 o                         
   0   2  19          0.66          0.42         2.14 o                         
   1   2  19         14.19         17.38         3.83 o                         
   2   2  19         11.80         10.76         3.95 o                         
   3   2  19         13.22         17.08         4.57 o                         
  -2   3  19          2.17         -2.29         2.29 o                         
  -1   3  19         12.71         12.29         3.39 o                         
   0   3  19         25.17         21.97         3.38 o                         
   1   3  19         12.57         14.17         4.34 o                         
   2   3  19          2.37          0.03         2.89 o                         
   3   3  19         34.36         31.97         6.09 o                         
  -2   4  19          0.18         -0.01         2.02 o                         
  -1   4  19          6.56          6.91         3.29 o                         
   0   4  19          0.40          1.22         2.17 o                         
   1   4  19          6.13         10.31         4.67 o                         
   2   4  19          0.20          1.72         3.37 o                         
  -2   5  19          5.75          4.77         2.82 o                         
  -1   5  19          3.59          2.29         2.65 o                         
   0   5  19          5.74          4.03         2.64 o                         
   1   5  19          3.57          4.96         4.08 o                         
   2   5  19          5.93          4.96         4.83 o                         
  -2   6  19          4.80          2.73         3.39 o                         
  -1   6  19          2.28          3.95         2.57 o                         
   0   6  19         22.28         33.58         5.75 o                         
   1   6  19          2.29         -0.94         2.53 o                         
   2   6  19          4.70          2.27         4.12 o                         
  -1   7  19          7.09         16.53         3.72 o                         
   0   7  19          0.57          1.49         2.28 o                         
   1   7  19          6.94          3.86         4.99 o                         
   0   8  19          1.18          3.13         2.89 o                         
   0   0  20         83.36         88.07         4.69 o                         
   1   0  20         13.00         12.37         2.58 o                         
   2   0  20          5.09          4.34         2.22 o                         
  -2   1  20          5.72          4.36         3.72 o                         
  -1   1  20         18.26         21.23         3.35 o                         
   0   1  20          0.01         -0.64         1.57 o                         
   1   1  20         17.81         18.30         2.66 o                         
   2   1  20          5.68          7.24         2.48 o                         
  -2   2  20          1.88          2.40         2.53 o                         
  -1   2  20         29.14         36.91         7.21 o                         
   0   2  20         24.29         26.66         3.56 o                         
   1   2  20         29.69         31.19         4.77 o                         
   2   2  20          2.12         -1.36         3.27 o                         
  -1   3  20         11.30         10.47         3.59 o                         
   0   3  20         47.66         45.98         7.62 o                         
   1   3  20         11.11         12.55         4.08 o                         
  -1   4  20         14.41         18.57         3.85 o                         
   0   4  20         12.49         11.16         3.73 o                         
   1   4  20         14.73          8.95         4.08 o                         
  -1   5  20          3.50          2.16         2.69 o                         
   0   5  20          9.31         14.01         2.97 o                         
   1   5  20          3.61          0.42         3.24 o                         
                                                                                
